# Supplementary material for: Short-term physiologic response of the green microalga Picochlorum sp. (BPE23) to supra-optimal temperature
Source: Sci Rep. 2022 Feb 28;12:3290. doi: 10.1038/s41598-022-06954-6 (PMC8885816; doi:10.1038/s41598-022-06954-6)
Supplement: Supplementary file 1 — Supplementary Information 1. [file 41598_2022_6954_MOESM1_ESM.xlsx]

## Sheet: Pathway information
KEGG_ID	KEGG_pathway	Status
ath00010	Glycolysis / Gluconeogenesis	Enriched
ath00020	Citrate cycle (TCA cycle)	Enriched
ath00051	Fructose and mannose metabolism	Enriched
ath00061	Fatty acid biosynthesis	Not enriched
ath00100	Steroid biosynthesis	Not enriched
ath00190	Oxidative phosphorylation	Enriched
ath00195	Photosynthesis	Enriched
ath00196	Photosynthesis - antenna proteins	Enriched
ath00230	Purine metabolism	Enriched
ath00240	Pyrimidine metabolism	Enriched
ath00250	Alanine, aspartate and glutamate metabolism	Enriched
ath00260	Glycine, serine and threonine metabolism	Enriched
ath00270	Cysteine and methionine metabolism	Enriched
ath00500	Starch and sucrose metabolism	Not enriched
ath00620	Pyruvate metabolism	Enriched
ath00630	Glyoxylate and dicarboxylate metabolism	Enriched
ath00710	Carbon fixation in photosynthetic organisms	Enriched
ath00780	Biotin metabolism	Enriched
ath00860	Porphyrin and chlorophyll metabolism	Enriched
ath00906	Carotenoid biosynthesis	Not enriched
ath00970	Aminoacyl-tRNA biosynthesis	Enriched
ath01110	Biosynthesis of secondary metabolites	Enriched
ath01200	Carbon metabolism	Enriched
ath01212	Fatty acid metabolism	Enriched
ath01230	Biosynthesis of amino acids	Enriched
ath01240	Biosynthesis of cofactors	Enriched
ath03008	Ribosome biogenesis in eukaryotes	Enriched
ath03010	Ribosome	Enriched
ath03018	RNA degradation	Enriched
ath03030	DNA replication	Enriched
ath03050	Proteasome	Enriched
ath03410	Base excision repair	Enriched
ath03420	Nucleotide excision repair	Enriched
ath03430	Mismatch repair	Enriched
ath03440	Homologous recombination	Enriched
ath04136	Autophagy - other	Enriched
ath04141	Protein processing in endoplasmic reticulum	Enriched
ath04144	Endocytosis	Enriched

## Sheet: ath00010
KEGG-pathway	Gene_IDs	Gene_description	LFC 1h - 0h	p_adj 1h - 0h	LFC 4h - 0h	p_adj 4h - 0h	LFC 8h - 0h	p_adj 8h - 0h	LFC 24h - 0h	p_adj 24h - 0h	LFC 120h - 0h	p_adj 120h - 0h	LFC 1h - 0h	p_adj 1h - 0h	LFC 4h - 1h	p_adj 4h - 1h	LFC 8h - 4h	p_adj 8h - 4h	LFC 24h - 8h	p_adj 24h - 8h	LFC 120h - 24h	p_adj 120h - 24h
Glycolysis / Gluconeogenesis	PI00G04130	High cyclic electron flow 1	-3.53622	4.95169e-05	-0.632842	0.638217	-1.35801	0.222431	-0.697021	0.58885	-1.27378	0.234292	-3.58841	0.0107945	2.96295	0.0400906	-0.71236	0.000888776	0.673591	0.00277223	-0.568396	0.070851
Glycolysis / Gluconeogenesis	PI00G05560	Pyruvate kinase family protein	-1.91396	6.88783e-14	-0.917373	0.0014534	-1.09493	0.000101592	-0.644661	0.0348426	-1.07147	0.000127553	-1.94609	1.43142e-09	1.04398	0.00256129	-0.165753	0.383252	0.46366	0.0383585	-0.418408	0.235743
Glycolysis / Gluconeogenesis	PI00G07920	Phosphofructokinase 5	0.514887	1.02899e-06	0.0654748	0.700562	0.0172112	0.924695	0.017779	0.924442	0.24313	0.0463865	0.491182	1.35554e-05	-0.406917	0.00169044	-0.0366292	0.895961	0.0118165	0.965917	0.233107	0.44919
Glycolysis / Gluconeogenesis	PI00G08900	Glyceraldehyde-3-phosphate dehydrogenase C subunit 1	1.10508	0.00630056	0.882072	0.065579	1.13044	0.013152	1.45144	0.000858021	1.12386	0.0109626	1.08325	0.056838	-0.181385	0.779945	0.262077	0.775287	0.332552	0.602739	-0.319047	0.758636
Glycolysis / Gluconeogenesis	PI00G09770	Galactose mutarotase-like superfamily protein	-2.60722	3.40452e-07	-0.033128	0.973493	-0.697057	0.298756	-0.447535	0.548321	-0.706182	0.266704	-2.65233	0.0102737	2.62895	0.0117287	-0.652103	1.42058e-06	0.261315	0.0814938	-0.251022	0.374958
Glycolysis / Gluconeogenesis	PI00G13310	Glyceraldehyde-3-phosphate dehydrogenase of plastid 1	0.536671	1.27491e-05	-0.269624	0.0711196	-0.2014	0.197534	-0.154087	0.351517	-0.389728	0.00451335	0.514309	0.000406605	-0.765217	2.81558e-08	0.0792777	0.75239	0.0584789	0.763604	-0.228131	0.442898
Glycolysis / Gluconeogenesis	PI00G14460	Mitochondrial lipoamide dehydrogenase 1	-1.08807	3.41816e-09	-0.416341	0.0624324	-0.591722	0.00487124	-0.573919	0.00675886	-0.68577	0.000721521	-1.11787	1.52252e-05	0.717602	0.00863428	-0.163862	0.296376	0.0294202	0.905847	-0.103757	0.731653
Glycolysis / Gluconeogenesis	PI00G14490	Transketolase family protein	-3.79202	1.48022e-09	-0.906843	0.277569	-1.17447	0.133202	-0.692035	0.425346	-1.04236	0.171925	-3.83768	0.000291064	2.94079	0.00709355	-0.255284	0.253628	0.494943	0.00652151	-0.342548	0.386318
Glycolysis / Gluconeogenesis	PI00G15910	Triosephosphate isomerase	-0.0740143	0.678506	-0.560676	0.0014513	-0.0374496	0.886719	-0.360555	0.0561073	-0.21441	0.272927	-0.093753	0.655568	-0.446457	0.0148466	0.534485	0.00584966	-0.312171	0.166984	0.154655	0.679316
Glycolysis / Gluconeogenesis	PI00G17390	Dihydrolipoamide acetyltransferase, long form protein	-2.30498	5.65389e-06	-0.209614	0.813444	-0.513959	0.463906	-0.594688	0.389966	-0.81955	0.184196	-2.34955	0.0160281	2.15017	0.022747	-0.292397	0.0360374	-0.0687976	0.80042	-0.217496	0.708275
Glycolysis / Gluconeogenesis	PI00G17530	Hexokinase 1	-3.2316	1.10752e-35	-0.90364	0.000767429	-0.94933	0.000384504	0.0503301	0.907782	0.325824	0.273968	-3.25628	6.35839e-20	2.36846	3.16046e-08	-0.0353334	0.957262	1.01267	1.52549e-05	0.284222	0.583481
Glycolysis / Gluconeogenesis	PI00G17540	Acyl-activating enzyme 7	-1.49595	5.47241e-23	0.259402	0.154205	-0.146709	0.465606	0.341701	0.0470492	0.238986	0.171084	-1.51892	9.41785e-10	1.79612	1.57157e-12	-0.394473	0.0191765	0.500457	0.00561359	-0.0944413	0.807503
Glycolysis / Gluconeogenesis	PI00G21490	Thiamin diphosphate-binding fold (THDP-binding) superfamily protein	-2.55708	2.19922e-11	-0.42924	0.428072	-0.434228	0.404587	-0.195124	0.755682	-0.359135	0.481575	-2.59602	8.60188e-07	2.17965	7.1732e-05	0.00673113	0.987651	0.250992	0.0814938	-0.155046	0.709058
Glycolysis / Gluconeogenesis	PI00G22350	Phosphoglucose isomerase 1	-2.60657	3.10621e-12	-0.145901	0.826477	-0.55988	0.247677	-0.421704	0.412702	-0.552688	0.231023	-2.64483	2.5837e-07	2.51146	2.10628e-06	-0.402276	0.00878656	0.149672	0.500623	-0.123395	0.839589
Glycolysis / Gluconeogenesis	PI00G23110	Alcohol dehydrogenase 1	0.427745	0.000261023	0.110661	0.515496	-0.0736869	0.672018	-0.0113885	0.958768	-0.329431	0.0126364	0.405876	0.00160204	-0.275745	0.046994	-0.172626	0.300047	0.0739975	0.753856	-0.309116	0.284701
Glycolysis / Gluconeogenesis	PI00G25660	Phosphoglycerate mutase family protein	4.14272	1.16872e-53	1.58854	3.88293e-08	0.848177	0.0069129	0.83355	0.00823621	0.893921	0.00338454	4.11267	2.97959e-53	-2.50764	1.33913e-16	-0.727414	0.00054148	-0.00433413	0.991534	0.0661623	0.959818
Glycolysis / Gluconeogenesis	PI00G29250	Triosephosphate isomerase	-1.23886	7.42264e-05	-0.70325	0.0618076	-0.758297	0.0408731	-0.594595	0.125154	-1.03221	0.00286243	-1.27464	0.00297988	0.585454	0.21047	-0.0429928	0.910686	0.175669	0.413185	-0.428887	0.0127493
Glycolysis / Gluconeogenesis	PI00G32720	Dihydrolipoamide acetyltransferase, long form protein	-2.66107	2.9477e-05	-0.249288	0.824572	-0.566477	0.528061	-0.445544	0.647173	-0.52449	0.543262	-2.70729	0.00925175	2.46771	0.0221452	-0.305703	0.00824338	0.132693	0.434592	-0.0712437	0.912263
Glycolysis / Gluconeogenesis	PI00G36690	2-oxoacid dehydrogenases acyltransferase family protein	-2.28177	1.2271e-10	-0.625365	0.166606	-0.993753	0.0167294	-0.929609	0.0271356	-1.29664	0.000943669	-2.32004	1.17017e-06	1.70736	0.000601493	-0.356352	0.0395764	0.0762038	0.799184	-0.358999	0.191968
Glycolysis / Gluconeogenesis	PI00G43230	Phosphofructokinase 5	-0.665513	0.000143738	-0.19706	0.421134	0.157767	0.520419	0.0394306	0.89972	0.226416	0.300092	-0.69426	0.00327605	0.513704	0.0405616	0.366361	0.00440951	-0.107244	0.565852	0.19555	0.561014
Glycolysis / Gluconeogenesis	PI00G46060	Pyruvate kinase family protein	-1.65702	9.40675e-09	-0.487024	0.189424	-0.450738	0.224549	-0.246411	0.561477	-0.549153	0.110806	-1.69098	1.40932e-05	1.21879	0.00286999	0.0481451	0.87921	0.217252	0.344157	-0.294275	0.35032
Glycolysis / Gluconeogenesis	PI00G46920	Galactose mutarotase-like superfamily protein	-1.42475	2.55379e-18	-0.193338	0.389963	0.103199	0.668208	-0.209377	0.3331	-0.178391	0.393148	-1.44868	1.07441e-12	1.27461	1.19111e-11	0.308073	0.015667	-0.301993	0.0858868	0.0391304	0.964269
Glycolysis / Gluconeogenesis	PI00G49340	Aldolase superfamily protein	-0.072342	0.659969	0.0378187	0.892602	0.190106	0.31914	0.111442	0.608191	-0.16262	0.383242	-0.0966544	0.507906	0.152533	0.271384	0.163713	0.492359	-0.0677267	0.801857	-0.266823	0.411095
Glycolysis / Gluconeogenesis	PI00G50370	Phosphoglucose isomerase 1	-3.78997	9.37069e-06	-0.53073	0.69993	-1.05363	0.354873	-0.685796	0.58865	-1.25075	0.23478	-3.84142	0.0049741	3.31844	0.017611	-0.510515	0.0278519	0.38052	0.200678	-0.556814	0.219126
Glycolysis / Gluconeogenesis	PI00G50750	Aldolase superfamily protein	-0.828967	2.52813e-05	-0.637389	0.00431574	-0.945897	7.93537e-06	-0.850548	8.46441e-05	-1.28046	4.50726e-10	-0.858645	0.000575097	0.237555	0.405683	-0.296036	0.107349	0.107093	0.663744	-0.421643	0.0388676
Glycolysis / Gluconeogenesis	PI00G50880	Aldehyde dehydrogenase 2B7	0.078167	0.524292	-0.453605	0.0001868	-0.609807	2.23448e-07	-0.447477	0.000266409	-0.34819	0.00482889	0.0548948	0.688955	-0.4899	0.000268693	-0.145105	0.529889	0.17407	0.340357	0.107274	0.75767
Glycolysis / Gluconeogenesis	PI00G53570	Pyruvate dehydrogenase complex E1 alpha subunit	-0.17581	0.247963	-0.324432	0.0606781	-0.17827	0.349425	-0.670826	1.85559e-05	-0.648819	2.61102e-05	-0.199507	0.0991885	-0.106675	0.497671	0.157196	0.475347	-0.481129	0.000847166	0.029501	0.967675
Glycolysis / Gluconeogenesis	PI00G55880	Pyruvate kinase family protein	-0.140575	0.510682	-0.397437	0.0942785	-0.512926	0.0232203	-0.237456	0.361887	-0.336886	0.146486	-0.163696	0.284804	-0.215197	0.0691023	-0.103995	0.621581	0.288485	0.321386	-0.0910236	0.924292
Glycolysis / Gluconeogenesis	PI00G58710	Transketolase family protein	1.32715	5.33955e-56	0.40692	1.07551e-05	0.447724	1.04077e-06	0.271613	0.00562166	0.0203706	0.885837	1.30427	1.22527e-39	-0.878478	1.39863e-23	0.0525624	0.841091	-0.164584	0.329093	-0.243458	0.218513
Glycolysis / Gluconeogenesis	PI00G59130	Lipoamide dehydrogenase 1	-1.25674	6.08687e-05	-0.437979	0.293757	-0.795024	0.0310851	-0.72098	0.0545479	-1.2006	0.000444575	-1.29278	0.00319941	0.868364	0.0605181	-0.345666	0.00624553	0.0853837	0.643149	-0.471395	0.00496071
Glycolysis / Gluconeogenesis	PI00G59170	Glyceraldehyde-3-phosphate dehydrogenase of plastid 1	-0.278312	0.125263	0.0760308	0.797952	0.141762	0.569095	0.156157	0.528284	-0.0962278	0.697627	-0.305117	0.268379	0.39755	0.0864696	0.0769955	0.795402	0.0255182	0.932661	-0.244189	0.508749
Glycolysis / Gluconeogenesis	PI00G59730	Inositol monophosphatase family protein	-0.483308	0.00154287	0.0103059	0.97225	0.011215	0.967758	-0.110011	0.630766	-0.168628	0.38451	-0.51035	0.0125617	0.537801	0.0115111	0.0127923	0.978531	-0.109709	0.622314	-0.0509507	0.904796
Glycolysis / Gluconeogenesis	PI00G60160	Aldolase superfamily protein	-3.21084	7.28804e-19	-0.424334	0.405782	-1.21444	0.00321858	-0.779684	0.078623	-1.23037	0.00236025	-3.24939	5.98829e-11	2.83774	4.72727e-08	-0.777456	3.73219e-07	0.44657	0.000157443	-0.441973	0.0094681
Glycolysis / Gluconeogenesis	PI00G61460	Aldolase superfamily protein	-0.564226	2.57251e-05	-0.138268	0.462017	-0.381503	0.0126037	-0.203475	0.229257	-0.215023	0.176917	-0.588963	0.00370008	0.468364	0.0147339	-0.231388	0.16392	0.189888	0.321586	-0.00405516	0.998195
Glycolysis / Gluconeogenesis	PI00G64190	Pyruvate dehydrogenase E1 beta	-0.41713	0.00159518	-0.510906	0.000400483	-0.507755	0.000452289	-0.707771	5.27333e-07	-0.851118	4.79891e-10	-0.440079	0.000677399	-0.0521526	0.755374	0.014922	0.977496	-0.188552	0.300125	-0.135714	0.727482
Glycolysis / Gluconeogenesis	PI00G64270	Thiamine pyrophosphate dependent pyruvate decarboxylase family protein	-0.612299	0.166171	-0.372721	0.548012	-0.425371	0.462899	-0.0627557	0.933517	-0.425706	0.439056	-0.628389	0.11399	0.276958	0.51237	-0.0415926	0.948454	0.374824	0.212881	-0.356382	0.800047
Glycolysis / Gluconeogenesis	PI00G64770	Phosphofructokinase 5	-0.238623	0.277448	0.140851	0.664988	0.367562	0.153564	0.19489	0.506351	0.0180087	0.959599	-0.26675	0.256532	0.423956	0.0585627	0.237874	0.169948	-0.1606	0.438903	-0.169694	0.788324

## Sheet: ath00020
KEGG-pathway	Gene_IDs	Gene_description	LFC 1h - 0h	p_adj 1h - 0h	LFC 4h - 0h	p_adj 4h - 0h	LFC 8h - 0h	p_adj 8h - 0h	LFC 24h - 0h	p_adj 24h - 0h	LFC 120h - 0h	p_adj 120h - 0h	LFC 1h - 0h	p_adj 1h - 0h	LFC 4h - 1h	p_adj 4h - 1h	LFC 8h - 4h	p_adj 8h - 4h	LFC 24h - 8h	p_adj 24h - 8h	LFC 120h - 24h	p_adj 120h - 24h
Citrate cycle (TCA cycle)	PI00G02390	Succinate dehydrogenase 1-1	0.864093	1.07301e-16	-0.0267078	0.895554	0.0634796	0.687842	0.201855	0.122592	0.353095	0.00246977	0.84225	3.95888e-10	-0.849679	2.48605e-11	0.101584	0.576006	0.149314	0.40909	0.158874	0.622321
Citrate cycle (TCA cycle)	PI00G06470	Aconitase 2	-2.41297	2.72557e-14	-0.429128	0.320283	-0.464966	0.262052	-0.490395	0.235532	-0.780124	0.0338683	-2.44829	6.17059e-10	2.03293	6.81545e-07	-0.024104	0.939699	-0.0134715	0.968521	-0.282429	0.622322
Citrate cycle (TCA cycle)	PI00G11950	Aconitase 2	0.115639	0.0980372	-0.326186	6.34832e-06	-0.395959	2.41136e-08	-0.213466	0.00536975	-0.208398	0.00552958	0.0923882	0.323639	-0.399573	5.3572e-05	-0.057917	0.76904	0.194226	0.172612	0.0137265	0.977684
Citrate cycle (TCA cycle)	PI00G14460	Mitochondrial lipoamide dehydrogenase 1	-1.08807	3.41816e-09	-0.416341	0.0624324	-0.591722	0.00487124	-0.573919	0.00675886	-0.68577	0.000721521	-1.11787	1.52252e-05	0.717602	0.00863428	-0.163862	0.296376	0.0294202	0.905847	-0.103757	0.731653
Citrate cycle (TCA cycle)	PI00G14490	Transketolase family protein	-3.79202	1.48022e-09	-0.906843	0.277569	-1.17447	0.133202	-0.692035	0.425346	-1.04236	0.171925	-3.83768	0.000291064	2.94079	0.00709355	-0.255284	0.253628	0.494943	0.00652151	-0.342548	0.386318
Citrate cycle (TCA cycle)	PI00G17390	Dihydrolipoamide acetyltransferase, long form protein	-2.30498	5.65389e-06	-0.209614	0.813444	-0.513959	0.463906	-0.594688	0.389966	-0.81955	0.184196	-2.34955	0.0160281	2.15017	0.022747	-0.292397	0.0360374	-0.0687976	0.80042	-0.217496	0.708275
Citrate cycle (TCA cycle)	PI00G21490	Thiamin diphosphate-binding fold (THDP-binding) superfamily protein	-2.55708	2.19922e-11	-0.42924	0.428072	-0.434228	0.404587	-0.195124	0.755682	-0.359135	0.481575	-2.59602	8.60188e-07	2.17965	7.1732e-05	0.00673113	0.987651	0.250992	0.0814938	-0.155046	0.709058
Citrate cycle (TCA cycle)	PI00G22940	Malate dehydrogenase	-3.13453	1.83559e-05	-0.565922	0.61102	-0.728997	0.472176	-0.631301	0.554336	-0.973698	0.286228	-3.18318	0.00450295	2.62637	0.0334195	-0.150796	0.651711	0.109005	0.697964	-0.334345	0.0439242
Citrate cycle (TCA cycle)	PI00G27500	Succinate dehydrogenase 2-2	1.04987	8.44045e-18	-0.00145422	0.994792	0.00217067	0.991287	0.00556666	0.980352	0.139578	0.379922	1.02842	5.58278e-09	-1.01076	6.48878e-11	0.0150635	0.964723	0.0147935	0.947127	0.14147	0.683596
Citrate cycle (TCA cycle)	PI00G30530	Citrate synthase 3	1.8466	3.53899e-18	-0.282187	0.336768	-0.205839	0.495815	0.544842	0.0325466	0.751183	0.00155593	1.8292	2.84737e-11	-2.08993	4.7265e-14	0.0878923	0.749739	0.763092	1.60066e-06	0.213954	0.717565
Citrate cycle (TCA cycle)	PI00G32720	Dihydrolipoamide acetyltransferase, long form protein	-2.66107	2.9477e-05	-0.249288	0.824572	-0.566477	0.528061	-0.445544	0.647173	-0.52449	0.543262	-2.70729	0.00925175	2.46771	0.0221452	-0.305703	0.00824338	0.132693	0.434592	-0.0712437	0.912263
Citrate cycle (TCA cycle)	PI00G33890	Citrate synthase family protein	0.215761	0.0271208	-0.0628855	0.678119	-0.125407	0.317581	0.174049	0.142761	0.257977	0.0165093	0.193118	0.200689	-0.237041	0.0633163	-0.0509693	0.849595	0.310996	0.0570682	0.0923114	0.783929
Citrate cycle (TCA cycle)	PI00G34980	Dihydrolipoamide succinyltransferase	-1.26337	7.85151e-14	-0.490595	0.0124713	-0.619297	0.0010826	-0.691435	0.0002373	-0.833415	4.38816e-06	-1.28605	7.0328e-17	0.814187	1.39365e-07	-0.117352	0.575592	-0.0602352	0.841522	-0.134165	0.847281
Citrate cycle (TCA cycle)	PI00G36690	2-oxoacid dehydrogenases acyltransferase family protein	-2.28177	1.2271e-10	-0.625365	0.166606	-0.993753	0.0167294	-0.929609	0.0271356	-1.29664	0.000943669	-2.32004	1.17017e-06	1.70736	0.000601493	-0.356352	0.0395764	0.0762038	0.799184	-0.358999	0.191968
Citrate cycle (TCA cycle)	PI00G40480	Lactate/malate dehydrogenase family protein	-1.82697	5.3535e-21	-1.29404	2.8969e-10	-1.37626	1.69379e-11	-0.89116	3.59144e-05	-1.03935	6.50249e-07	-1.85682	1.49779e-11	0.578675	0.0407002	-0.0707883	0.734263	0.496324	4.46008e-05	-0.140643	0.586986
Citrate cycle (TCA cycle)	PI00G41120	Isocitrate dehydrogenase 1	-3.74461	1.08538e-09	-0.577756	0.52195	-0.89462	0.263633	-0.498145	0.585579	-0.936945	0.214871	-3.78999	0.000233695	3.22182	0.00111315	-0.30464	0.140503	0.408471	0.0257242	-0.431318	0.2606
Citrate cycle (TCA cycle)	PI00G48600	Lactate/malate dehydrogenase family protein	-3.85032	1.09044e-09	-0.671362	0.45906	-1.08985	0.171867	-0.765609	0.373296	-1.37268	0.064185	-3.89642	0.000246839	3.23478	0.00302274	-0.4062	0.0567937	0.33689	0.15746	-0.599348	0.044868
Citrate cycle (TCA cycle)	PI00G55250	Lactate/malate dehydrogenase family protein	-1.59639	2.3153e-09	0.309541	0.379395	0.283361	0.414541	1.27121	3.98077e-06	1.40056	1.76871e-07	-1.62252	1.09478e-05	1.94847	6.80442e-09	-0.0150321	0.982356	1.00197	0.0005644	0.139315	0.869556
Citrate cycle (TCA cycle)	PI00G58710	Transketolase family protein	1.32715	5.33955e-56	0.40692	1.07551e-05	0.447724	1.04077e-06	0.271613	0.00562166	0.0203706	0.885837	1.30427	1.22527e-39	-0.878478	1.39863e-23	0.0525624	0.841091	-0.164584	0.329093	-0.243458	0.218513
Citrate cycle (TCA cycle)	PI00G59130	Lipoamide dehydrogenase 1	-1.25674	6.08687e-05	-0.437979	0.293757	-0.795024	0.0310851	-0.72098	0.0545479	-1.2006	0.000444575	-1.29278	0.00319941	0.868364	0.0605181	-0.345666	0.00624553	0.0853837	0.643149	-0.471395	0.00496071
Citrate cycle (TCA cycle)	PI00G60670	Succinyl-CoA ligase, alpha subunit	-6.48333	3.72598e-13	-0.841813	0.00902459	-0.818247	0.0114986	-0.307042	0.411297	-0.821384	0.00850514	-6.50296	6.50403e-11	5.68033	3.06074e-07	0.0371134	0.977436	0.521673	0.251033	-0.507414	0.483372
Citrate cycle (TCA cycle)	PI00G63110	Dihydrolipoamide succinyltransferase	0.312516	0.0243058	-0.0206544	0.940233	-0.0608356	0.774852	-0.00971741	0.968746	-0.0273582	0.904142	0.291817	0.126298	-0.292749	0.104415	-0.0286972	0.945742	0.0619916	0.844885	-0.00945117	0.987273
Citrate cycle (TCA cycle)	PI00G63120	Citrate synthase 2	-2.57205	1.47884e-22	-0.379896	0.279819	-0.807636	0.00789851	-0.371039	0.286607	-0.772339	0.00963661	-2.60451	1.75655e-13	2.23971	2.18758e-09	-0.415442	0.00322148	0.448035	0.000839448	-0.393075	0.199231
Citrate cycle (TCA cycle)	PI00G64190	Pyruvate dehydrogenase E1 beta	-0.41713	0.00159518	-0.510906	0.000400483	-0.507755	0.000452289	-0.707771	5.27333e-07	-0.851118	4.79891e-10	-0.440079	0.000677399	-0.0521526	0.755374	0.014922	0.977496	-0.188552	0.300125	-0.135714	0.727482

## Sheet: ath00051
KEGG-pathway	Gene_IDs	Gene_description	LFC 1h - 0h	p_adj 1h - 0h	LFC 4h - 0h	p_adj 4h - 0h	LFC 8h - 0h	p_adj 8h - 0h	LFC 24h - 0h	p_adj 24h - 0h	LFC 120h - 0h	p_adj 120h - 0h	LFC 1h - 0h	p_adj 1h - 0h	LFC 4h - 1h	p_adj 4h - 1h	LFC 8h - 4h	p_adj 8h - 4h	LFC 24h - 8h	p_adj 24h - 8h	LFC 120h - 24h	p_adj 120h - 24h
Fructose and mannose metabolism	PI00G00670	Glycosyl hydrolase superfamily protein	0.282993	0.161113	-1.23686	7.80686e-10	0.750915	0.000402176	0.0158917	0.96398	-0.51	0.0198425	0.25721	0.107967	-1.47657	1.99382e-09	1.99795	3.77137e-21	-0.724334	2.30365e-05	-0.517788	0.0332818
Fructose and mannose metabolism	PI00G04130	High cyclic electron flow 1	-3.53622	4.95169e-05	-0.632842	0.638217	-1.35801	0.222431	-0.697021	0.58885	-1.27378	0.234292	-3.58841	0.0107945	2.96295	0.0400906	-0.71236	0.000888776	0.673591	0.00277223	-0.568396	0.070851
Fructose and mannose metabolism	PI00G04940	Glycosyl hydrolase superfamily protein	-0.752017	8.38645e-06	0.18144	0.446994	0.0982578	0.69633	-0.0823493	0.763201	0.0629556	0.806765	-0.779899	0.00152204	0.9778	1.62316e-05	-0.0717003	0.731573	-0.169273	0.310829	0.152998	0.662476
Fructose and mannose metabolism	PI00G05720	Mannose-6-phosphate isomerase, type I	0.36246	0.0896599	-0.316254	0.239551	0.837154	0.000212143	0.342922	0.190646	-0.147673	0.604536	0.332789	0.224428	-0.633264	0.026135	1.16417	1.27216e-10	-0.482926	0.00704555	-0.482978	0.00799263
Fructose and mannose metabolism	PI00G05780	PfkB-like carbohydrate kinase family protein	-0.473319	0.0166225	0.293551	0.24603	0.136169	0.63176	0.137334	0.642576	0.0786121	0.788519	-0.50225	0.0470053	0.812422	0.0021819	-0.145154	0.518265	0.0122815	0.968521	-0.0505294	0.939465
Fructose and mannose metabolism	PI00G09180	NAD(P)-binding Rossmann-fold superfamily protein	0.366617	0.127044	-0.68081	0.0102007	0.22233	0.486964	-0.138184	0.703517	-0.541951	0.0413716	0.338675	0.202722	-1.00187	5.43947e-05	0.914545	1.32082e-09	-0.349868	0.1228	-0.395335	0.356932
Fructose and mannose metabolism	PI00G10720	Glucose-1-phosphate adenylyltransferase family protein	-2.54167	2.45159e-12	-0.307271	0.575372	-0.148983	0.7999	-0.830604	0.0585676	-0.901344	0.0317536	-2.57975	2.00442e-07	2.28576	1.08615e-05	0.169545	0.505261	-0.670577	7.1363e-06	-0.0625941	0.851532
Fructose and mannose metabolism	PI00G11370	Glycosyl hydrolase superfamily protein	-0.650098	0.0126141	-1.44524	9.16727e-08	0.520713	0.0962284	-0.851131	0.00338892	-0.661239	0.0235471	-0.674729	3.44951e-05	-0.752417	0.0349533	1.97411	4.05453e-10	-1.36046	1.3984e-12	0.198351	0.556719
Fructose and mannose metabolism	PI00G14780	Glycosyl hydrolase superfamily protein	-4.11664	4.73014e-43	-2.09885	3.03981e-11	-0.115552	0.813726	-1.50142	5.35761e-06	-1.18537	0.000343346	-4.14553	4.06923e-81	2.06237	2.6645e-08	1.99154	9.10191e-10	-1.37386	1.73255e-07	0.324484	0.478653
Fructose and mannose metabolism	PI00G29250	Triosephosphate isomerase	-1.23886	7.42264e-05	-0.70325	0.0618076	-0.758297	0.0408731	-0.594595	0.125154	-1.03221	0.00286243	-1.27464	0.00297988	0.585454	0.21047	-0.0429928	0.910686	0.175669	0.413185	-0.428887	0.0127493
Fructose and mannose metabolism	PI00G32160	Glycosyl hydrolase superfamily protein	-1.02157	0.000137105	-0.0922552	0.847955	-0.149348	0.708844	-0.650517	0.0395255	-0.30064	0.378209	-1.05124	0.000626546	0.975433	0.00331409	-0.0456629	0.9311	-0.491441	0.127218	0.35689	0.537944
Fructose and mannose metabolism	PI00G40610	Glycosyl hydrolase superfamily protein	0.155973	0.515373	-0.12276	0.728409	0.714003	0.00345019	-0.0298466	0.939536	-0.0843588	0.797381	0.129848	0.586862	-0.234718	0.365412	0.847074	1.91235e-05	-0.733488	0.000413133	-0.046605	0.963414
Fructose and mannose metabolism	PI00G50750	Aldolase superfamily protein	-0.828967	2.52813e-05	-0.637389	0.00431574	-0.945897	7.93537e-06	-0.850548	8.46441e-05	-1.28046	4.50726e-10	-0.858645	0.000575097	0.237555	0.405683	-0.296036	0.107349	0.107093	0.663744	-0.421643	0.0388676
Fructose and mannose metabolism	PI00G52530	Phosphomannomutase	-2.15183	8.6597e-14	-0.384918	0.326544	-0.441506	0.236555	-0.619447	0.078623	-0.845242	0.00967023	-2.18364	1.66553e-08	1.81432	6.73476e-06	-0.0449773	0.929823	-0.167261	0.574232	-0.21808	0.446175
Fructose and mannose metabolism	PI00G53380	GDP-4-keto-6-deoxymannose-3,5-epimerase-4-reductase 1	0.338665	0.00144961	0.00254513	0.989332	-0.0948362	0.522964	-0.184893	0.164011	-0.238591	0.0512779	0.313589	0.0198774	-0.293065	0.029358	-0.0858466	0.70073	-0.0782292	0.733893	-0.0457218	0.924751
Fructose and mannose metabolism	PI00G60160	Aldolase superfamily protein	-3.21084	7.28804e-19	-0.424334	0.405782	-1.21444	0.00321858	-0.779684	0.078623	-1.23037	0.00236025	-3.24939	5.98829e-11	2.83774	4.72727e-08	-0.777456	3.73219e-07	0.44657	0.000157443	-0.441973	0.0094681
Fructose and mannose metabolism	PI00G61460	Aldolase superfamily protein	-0.564226	2.57251e-05	-0.138268	0.462017	-0.381503	0.0126037	-0.203475	0.229257	-0.215023	0.176917	-0.588963	0.00370008	0.468364	0.0147339	-0.231388	0.16392	0.189888	0.321586	-0.00405516	0.998195
Fructose and mannose metabolism	PI00G64210	Fructose-2,6-bisphosphatase	0.491713	1.90279e-05	-0.219625	0.125774	-0.094027	0.573194	0.0699476	0.699455	0.00823293	0.96738	0.468417	5.08716e-05	-0.669203	2.58922e-08	0.137353	0.442479	0.176009	0.360391	-0.0522715	0.938514

## Sheet: ath00061
KEGG-pathway	Gene_IDs	Gene_description	LFC 1h - 0h	p_adj 1h - 0h	LFC 4h - 0h	p_adj 4h - 0h	LFC 8h - 0h	p_adj 8h - 0h	LFC 24h - 0h	p_adj 24h - 0h	LFC 120h - 0h	p_adj 120h - 0h	LFC 1h - 0h	p_adj 1h - 0h	LFC 4h - 1h	p_adj 4h - 1h	LFC 8h - 4h	p_adj 8h - 4h	LFC 24h - 8h	p_adj 24h - 8h	LFC 120h - 24h	p_adj 120h - 24h
Fatty acid biosynthesis	PI00G00810	Beta-ketoacyl synthase	-2.1393	1.49696e-44	0.05296	0.841435	0.0737018	0.743934	0.200009	0.300696	0.247318	0.160513	-2.16314	6.83177e-22	2.23378	2.46999e-20	0.0325825	0.924897	0.138669	0.548894	0.0557724	0.924292
Fatty acid biosynthesis	PI00G03460	Fatty acid biosynthesis 1	0.0619611	0.471628	-0.163412	0.0891272	-0.269392	0.00222789	-0.0698807	0.538234	-0.407369	1.01512e-06	0.0390314	0.715765	-0.183366	0.140846	-0.0937648	0.667976	0.211317	0.145358	-0.329015	0.0211867
Fatty acid biosynthesis	PI00G03800	Plant stearoyl-acyl-carrier-protein desaturase family protein	0.132382	0.0963085	-0.00667112	0.97017	-0.092168	0.367815	-0.141027	0.141019	-0.270315	0.0013591	0.109399	0.386854	-0.0971792	0.441545	-0.0738566	0.693709	-0.037062	0.857123	-0.121219	0.631616
Fatty acid biosynthesis	PI00G04460	NAD(P)-binding Rossmann-fold superfamily protein	-3.0234	1.3812e-28	0.180137	0.666721	0.444096	0.184905	0.268445	0.469635	0.317147	0.347852	-3.05163	2.05736e-12	3.24613	2.5229e-13	0.275085	0.125071	-0.164172	0.43314	0.0568184	0.916716
Fatty acid biosynthesis	PI00G05080	3-ketoacyl-acyl carrier protein synthase I	-1.65875	6.56351e-06	0.00576099	0.993557	-0.261962	0.627995	-0.0178493	0.978834	-0.262126	0.606996	-1.69612	0.00033541	1.71497	0.000453133	-0.255784	0.411962	0.256574	0.462158	-0.235721	0.649483
Fatty acid biosynthesis	PI00G09790	3-ketoacyl-acyl carrier protein synthase I	-1.17982	0.00027384	-0.661943	0.0924444	0.332021	0.448878	-0.421475	0.321148	0.430464	0.277293	-1.20996	0.00258168	0.562842	0.234292	1.00324	0.000693101	-0.740389	0.00221351	0.861471	0.0129681
Fatty acid biosynthesis	PI00G10100	Acetyl Co-enzyme a carboxylase biotin carboxylase subunit	0.608334	7.09593e-05	0.139105	0.535575	0.207978	0.298756	0.373054	0.0400269	0.194752	0.311123	0.587051	1.14734e-06	-0.428051	0.000814019	0.0808404	0.684853	0.177636	0.441684	-0.170388	0.763278
Fatty acid biosynthesis	PI00G11730	Biotin carboxyl carrier protein 2	-0.706117	2.12338e-05	-0.536278	0.00442501	-0.899932	3.4361e-07	-0.460798	0.0171096	-0.860632	1.07859e-06	-0.732894	4.09476e-05	0.214415	0.392907	-0.35097	0.100023	0.4508	0.00186585	-0.390975	0.0748596
Fatty acid biosynthesis	PI00G14950	Beta-ketoacyl synthase	0.367012	0.283668	0.203584	0.692165	0.459338	0.270869	-0.264621	0.576458	-0.225202	0.613761	0.350408	0.371828	-0.125479	0.786505	0.265246	0.639338	-0.712166	0.0183404	0.0483057	0.95788
Fatty acid biosynthesis	PI00G16420	AMP-dependent synthetase and ligase family protein	0.813909	0.00184247	0.318319	0.372021	0.489675	0.126855	0.363235	0.285122	0.35446	0.270222	0.797751	0.00662113	-0.457614	0.13161	0.182544	0.465753	-0.113602	0.7944	-0.000372852	0.999507
Fatty acid biosynthesis	PI00G16890	Acyl-activating enzyme 15	1.55543	1.79853e-23	0.127392	0.594183	-0.327364	0.0912384	0.0213658	0.940408	0.477601	0.0070318	1.53398	4.44823e-33	-1.38712	8.99724e-18	-0.443707	0.0999513	0.360434	0.152156	0.464278	0.00203712
Fatty acid biosynthesis	PI00G26790	Long-chain acyl-CoA synthetase 7	0.594916	3.38069e-08	-0.19994	0.14149	-0.429695	0.000327779	-0.500314	2.47165e-05	-0.529575	4.94843e-06	0.573196	0.00022061	-0.75378	3.24244e-08	-0.218107	0.136045	-0.0589021	0.802635	-0.0212485	0.966983
Fatty acid biosynthesis	PI00G27900	Acetyl Co-enzyme a carboxylase carboxyltransferase alpha subunit	0.306183	0.0252132	-0.219896	0.201297	-0.293531	0.0696291	-0.0973707	0.632073	-0.16473	0.331134	0.283878	0.0122162	-0.484512	5.50165e-05	-0.0617198	0.803875	0.208737	0.378302	-0.0590153	0.934417
Fatty acid biosynthesis	PI00G31830	Catalytics;transferases;[acyl-carrier-protein] S-malonyltransferases;binding	-1.38387	2.41204e-19	-0.345861	0.066017	0.113421	0.619712	-0.69517	4.66736e-05	-0.663288	8.15969e-05	-1.40914	2.27468e-23	1.08085	1.10433e-14	0.469971	0.00906591	-0.79812	5.94978e-06	0.0390807	0.960148
Fatty acid biosynthesis	PI00G32520	Acyl-ACP thioesterase	-2.14647	3.77152e-11	-0.770314	0.0482523	-1.1371	0.00187358	-1.30973	0.000289607	-1.52405	1.33127e-05	-2.18248	1.4193e-06	1.42564	0.00304763	-0.354895	0.0142576	-0.16099	0.42759	-0.206645	0.617761
Fatty acid biosynthesis	PI00G32700	NAD(P)-binding Rossmann-fold superfamily protein	-2.2759	0.000111836	-0.488663	0.579894	-1.09591	0.132714	-0.311319	0.742886	-0.582063	0.451751	-2.3214	0.0181597	1.84239	0.0652387	-0.595017	8.19082e-05	0.796841	9.98912e-09	-0.263243	0.449731
Fatty acid biosynthesis	PI00G33780	Plant stearoyl-acyl-carrier-protein desaturase family protein	1.70941	1.47731e-18	0.86075	5.67464e-05	0.843277	8.83586e-05	0.81787	0.000169636	0.626519	0.00431326	1.68483	1.36556e-10	-0.806479	0.00150817	-0.0052865	0.993442	-0.01402	0.963468	-0.184447	0.659795
Fatty acid biosynthesis	PI00G34350	Polyketide synthase, enoylreductase family protein	0.0842795	0.534201	-0.161104	0.329928	0.0144834	0.946367	-0.424326	0.00209492	-0.240077	0.0966733	0.0618242	0.615838	-0.204004	0.184743	0.186136	0.373342	-0.428553	0.0136493	0.191629	0.600661
Fatty acid biosynthesis	PI00G37270	Long-chain acyl-CoA synthetase 2	0.66203	6.5198e-09	0.107264	0.522827	0.149663	0.322666	-0.12212	0.444249	-0.0314198	0.865704	0.638343	6.24495e-08	-0.512798	0.00058588	0.0531289	0.887138	-0.260238	0.0901059	0.0984745	0.76541
Fatty acid biosynthesis	PI00G44310	3-ketoacyl-acyl carrier protein synthase I	-2.32955	9.0786e-12	-0.292126	0.514404	0.850958	0.0152488	0.130591	0.797314	0.0148955	0.974701	-2.34931	4.7442e-06	2.07446	0.000175043	1.15345	1.68367e-05	-0.707826	0.0168441	-0.105756	0.937501
Fatty acid biosynthesis	PI00G44540	3-ketoacyl-acyl carrier protein synthase III	-1.50709	1.14555e-05	-0.12322	0.841939	-0.380785	0.413456	-0.0777005	0.89972	-0.554834	0.182312	-1.5424	0.00116274	1.43368	0.00379092	-0.245657	0.334167	0.315362	0.173187	-0.467849	0.0748915
Fatty acid biosynthesis	PI00G46970	Polyketide synthase, enoylreductase family protein	2.59784	1.29755e-37	0.617955	0.00917932	0.37625	0.143321	0.278407	0.307954	0.458079	0.0564726	2.56933	2.22161e-29	-1.9342	1.92361e-15	-0.229648	0.212559	-0.0870843	0.781809	0.187371	0.72984
Fatty acid biosynthesis	PI00G51390	AMP-dependent synthetase and ligase family protein	-0.433525	0.000260993	0.0837583	0.64144	0.371362	0.00465775	0.880714	2.16631e-13	0.80977	1.06926e-11	-0.455277	0.00162689	0.558777	0.000283247	0.298575	0.0785806	0.521301	0.00337311	-0.0619364	0.913368
Fatty acid biosynthesis	PI00G54590	Catalytics;transferases;[acyl-carrier-protein] S-malonyltransferases;binding	-2.08132	7.24681e-06	-0.337532	0.637842	-1.01033	0.0719943	-0.259771	0.72548	-0.642082	0.264242	-2.1236	0.000993126	1.79745	0.00752959	-0.660256	3.1622e-05	0.76326	6.63977e-06	-0.373195	0.212804
Fatty acid biosynthesis	PI00G56790	Polyketide synthase, enoylreductase family protein	-1.54069	4.4366e-12	-0.427223	0.1253	-0.425294	0.124927	-0.200901	0.535277	-0.12031	0.710034	-1.5706	2.05327e-08	1.15911	0.00018493	0.0123561	0.98407	0.235711	0.198335	0.08823	0.863519
Fatty acid biosynthesis	PI00G63850	Thioesterase superfamily protein	-3.1288	1.0227e-11	-0.672557	0.270975	-1.08871	0.0483352	-0.275946	0.7055	-0.625504	0.276446	-3.17094	4.00987e-07	2.50898	0.000162133	-0.403888	0.165989	0.824766	5.622e-06	-0.341678	0.100584
Fatty acid biosynthesis	PI00G64290	NAD(P)-binding Rossmann-fold superfamily protein	-2.82604	6.47844e-05	-0.261242	0.83594	-0.747406	0.439036	-0.340365	0.768394	-0.651746	0.487718	-2.87427	0.0137347	2.62208	0.0281062	-0.473933	0.0359524	0.418525	0.0360838	-0.303002	0.0385768
Fatty acid biosynthesis	PI00G64320	NAD(P)-binding Rossmann-fold superfamily protein	-2.95811	2.54501e-19	-0.0345537	0.960477	-0.455758	0.27776	-0.222056	0.652701	-0.849618	0.0209679	-2.98873	6.61217e-09	2.96888	2.56066e-08	-0.409624	0.0168059	0.24606	0.284446	-0.619535	0.00564602

## Sheet: ath00100
KEGG-pathway	Gene_IDs	Gene_description	LFC 1h - 0h	p_adj 1h - 0h	LFC 4h - 0h	p_adj 4h - 0h	LFC 8h - 0h	p_adj 8h - 0h	LFC 24h - 0h	p_adj 24h - 0h	LFC 120h - 0h	p_adj 120h - 0h	LFC 1h - 0h	p_adj 1h - 0h	LFC 4h - 1h	p_adj 4h - 1h	LFC 8h - 4h	p_adj 8h - 4h	LFC 24h - 8h	p_adj 24h - 8h	LFC 120h - 24h	p_adj 120h - 24h
Steroid biosynthesis	PI00G11750	C-8,7 sterol isomerase	-2.70634	3.04507e-28	-0.410564	0.187632	-0.496323	0.0964134	-0.654774	0.0216586	-1.01508	0.000126939	-2.73534	7.71148e-15	2.34088	5.42814e-10	-0.0740902	0.84798	-0.147688	0.593227	-0.352183	0.158691
Steroid biosynthesis	PI00G21890	3beta-hydroxysteroid-dehydrogenase/decarboxylase isoform 1	0.0631672	0.705606	0.0992548	0.666179	-0.141025	0.48737	-0.107351	0.62719	-0.028202	0.906775	0.0403673	0.811785	0.0785293	0.652662	-0.228149	0.199625	0.0449312	0.875248	0.0874374	0.896349
Steroid biosynthesis	PI00G26240	Ergosterol biosynthesis ERG4/ERG24 family	0.881901	2.41104e-05	0.580907	0.0168294	0.497536	0.0456041	0.816806	0.000424985	1.13185	3.01133e-07	0.864059	0.000198127	-0.261435	0.29239	-0.0716244	0.846913	0.330391	0.143713	0.32349	0.498391
Steroid biosynthesis	PI00G33910	Cytochrome P450, family 710, subfamily A, polypeptide 1	-0.107289	0.392063	-0.180047	0.233096	-0.189995	0.196037	-0.400619	0.00219216	-0.48585	0.000109373	-0.12866	0.45342	-0.0320661	0.849924	0.00139753	0.994055	-0.198744	0.23471	-0.0772456	0.873702
Steroid biosynthesis	PI00G35420	Squalene epoxidase 3	-0.060311	0.761816	-0.218557	0.350569	-0.0319625	0.913876	-0.113517	0.668977	-0.250558	0.23568	-0.0803851	0.754637	-0.118027	0.651336	0.197978	0.261696	-0.0689522	0.802635	-0.129147	0.809103
Steroid biosynthesis	PI00G36990	Patatin-like phospholipase family protein	1.37302	3.74588e-13	0.262276	0.306636	0.71156	0.00080528	1.31078	7.03215e-11	1.99167	5.65933e-25	1.35478	9.23445e-10	-1.07142	2.13814e-06	0.460534	0.0257944	0.611678	0.0109912	0.689472	0.00363506
Steroid biosynthesis	PI00G46990	Squalene synthase 1	-1.28024	1.5059e-06	-0.398923	0.253126	-0.809383	0.00798394	-0.429049	0.207336	-0.540633	0.0845606	-1.31285	0.000501115	0.929148	0.0201131	-0.399005	0.00124307	0.393287	0.0439075	-0.102933	0.828972
Steroid biosynthesis	PI00G48300	Sterol methyltransferase 3	-2.584	1.72256e-18	-0.591416	0.105876	-0.999867	0.00278927	-0.815616	0.0185377	-1.04458	0.00140798	-2.6188	2.68993e-10	2.04163	3.28691e-06	-0.396316	0.0041478	0.195432	0.172109	-0.221351	0.303389
Steroid biosynthesis	PI00G49070	Sterol 1	-0.072147	0.423556	0.00139534	0.993205	0.237709	0.0124074	-0.0670913	0.580503	0.0312582	0.803668	-0.0941895	0.441282	0.115099	0.318305	0.247775	0.0458417	-0.29362	0.0490245	0.106065	0.776326
Steroid biosynthesis	PI00G49830	Patatin-like phospholipase family protein	0.50901	0.0011866	0.121809	0.607084	0.110118	0.630366	0.288058	0.138689	0.597121	0.000439987	0.488515	0.0103982	-0.346926	0.0658948	-0.000622758	0.998277	0.190171	0.416078	0.317278	0.232516

## Sheet: ath00190
KEGG-pathway	Gene_IDs	Gene_description	LFC 1h - 0h	p_adj 1h - 0h	LFC 4h - 0h	p_adj 4h - 0h	LFC 8h - 0h	p_adj 8h - 0h	LFC 24h - 0h	p_adj 24h - 0h	LFC 120h - 0h	p_adj 120h - 0h	LFC 1h - 0h	p_adj 1h - 0h	LFC 4h - 1h	p_adj 4h - 1h	LFC 8h - 4h	p_adj 8h - 4h	LFC 24h - 8h	p_adj 24h - 8h	LFC 120h - 24h	p_adj 120h - 24h
Oxidative phosphorylation	PI00G00800	Vacuolar ATP synthase subunit H family protein	0.775117	1.88377e-19	0.0276631	0.863479	0.0960214	0.417094	0.0884756	0.468083	0.22647	0.022505	0.752096	2.95806e-15	-0.70563	2.62372e-14	0.0796914	0.671542	0.00363285	0.987164	0.145358	0.656669
Oxidative phosphorylation	PI00G00930	Complex I subunit NDUFS6	-0.416166	0.0261767	-0.35668	0.114098	-0.354995	0.115017	-0.179005	0.485731	-0.174884	0.467696	-0.437989	0.0146827	0.101087	0.629266	0.0136719	0.980751	0.187584	0.533674	0.0124084	0.99013
Oxidative phosphorylation	PI00G04110	Vacuolar ATPase subunit F family protein	-0.0440969	0.817784	-0.43571	0.0223192	-0.46387	0.0138237	-0.155298	0.499514	-0.102568	0.654382	-0.0632885	0.804136	-0.351623	0.130938	-0.0161894	0.975663	0.320051	0.104325	0.0612289	0.923364
Oxidative phosphorylation	PI00G04700	NADH-ubiquinone oxidoreductase-related	1.19413	8.9522e-11	0.0747292	0.819259	0.173725	0.504508	0.102435	0.729801	0.373331	0.0885299	1.17086	4.08051e-16	-1.07695	9.41645e-11	0.111089	0.697725	-0.0600027	0.865601	0.279167	0.601555
Oxidative phosphorylation	PI00G05060	Cation transporter/ E1-E2 ATPase family protein	-0.121863	0.713304	-0.268594	0.526183	-0.352206	0.361586	-0.352746	0.367541	-0.3952	0.272004	-0.147058	0.501585	-0.104266	0.453319	-0.0721159	0.818173	0.0115847	0.974456	-0.0358037	0.981322
Oxidative phosphorylation	PI00G06130	Mitochondrial acyl carrier protein 2	-1.45522	2.16743e-09	-0.565046	0.0537951	-0.520975	0.0786973	-0.59544	0.0400269	-0.80694	0.0028709	-1.48546	1.68058e-07	0.93618	0.00353404	0.0563408	0.922915	-0.063936	0.872659	-0.203805	0.627683
Oxidative phosphorylation	PI00G06460	NAD(P)-binding Rossmann-fold superfamily protein	-1.38623	3.12657e-09	-0.26356	0.42565	-0.278138	0.377577	-0.613938	0.0266267	-0.711661	0.00692675	-1.4175	1.96498e-06	1.16942	0.000165915	-0.00298518	0.993442	-0.324966	0.0901059	-0.0902243	0.887687
Oxidative phosphorylation	PI00G08260	NADH-ubiquinone oxidoreductase-related	0.420774	0.00231458	-0.231724	0.184687	-0.0494082	0.823111	-0.50553	0.000975562	-0.554038	0.000199134	0.397643	0.000158725	-0.610352	1.65387e-08	0.193804	0.207355	-0.445819	0.0332053	-0.0413598	0.964269
Oxidative phosphorylation	PI00G08740	ATPase, F0/V0 complex, subunit C protein	0.0683712	0.758575	-0.460959	0.0445561	-0.179983	0.504018	-0.263224	0.300581	-0.333833	0.148616	0.0460359	0.832321	-0.487409	0.00535555	0.292926	0.171899	-0.072298	0.844885	-0.0625273	0.945543
Oxidative phosphorylation	PI00G08950	ATPase, F1 complex, gamma subunit protein	-0.878458	1.17096e-06	-0.650641	0.00130096	-1.04441	4.84803e-08	-0.747469	0.000189661	-1.01772	1.0576e-07	-0.904968	1.79398e-08	0.271846	0.145118	-0.381652	0.0313151	0.309184	0.22017	-0.261846	0.565416
Oxidative phosphorylation	PI00G09640	Ubiquinol-cytochrome C reductase iron-sulfur subunit	-0.335875	0.000229658	-0.495943	2.50989e-07	-0.444443	5.14934e-06	-0.427214	1.62397e-05	-0.45798	2.18457e-06	-0.360482	0.00522897	-0.116927	0.467403	0.0633163	0.774113	0.0287704	0.891846	-0.0227387	0.959919
Oxidative phosphorylation	PI00G12460	Cytochrome c oxidase 10	0.454756	0.00478306	0.0896127	0.730494	0.107805	0.644641	-0.0560331	0.838205	0.199379	0.319939	0.429517	0.00308585	-0.321858	0.0424396	0.0295757	0.947252	-0.152741	0.541448	0.26351	0.5494
Oxidative phosphorylation	PI00G14280	NADH-ubiquinone oxidoreductase B18 subunit, putative	-0.207251	0.512188	-0.211292	0.630302	-0.321376	0.406253	-0.36039	0.347035	-0.378179	0.289021	-0.232481	0.341209	0.0395627	0.905237	-0.0974323	0.854404	-0.0285563	0.963468	-0.010145	0.996612
Oxidative phosphorylation	PI00G14970	Vacuolar ATP synthase subunit D (VATD) / V-ATPase D subunit / vacuolar proton pump D subunit (VATPD)	0.438808	0.000191037	-0.176819	0.250789	-0.132206	0.406033	-0.349729	0.00972489	-0.250472	0.0679493	0.413747	0.00212386	-0.572644	0.000592597	0.0558765	0.85222	-0.206787	0.246673	0.107004	0.795337
Oxidative phosphorylation	PI00G16220	ATPase, F0 complex, subunit B/B', bacterial/chloroplast	-0.474723	0.00907633	-0.539028	0.00876473	-0.770778	7.95012e-05	-0.482316	0.0212188	-0.667249	0.00066413	-0.500716	0.0031986	-0.0198755	0.938325	-0.219128	0.336238	0.300326	0.0281581	-0.175581	0.731726
Oxidative phosphorylation	PI00G19360	Pyrophosphorylase 6	-1.55812	8.35347e-14	-0.53469	0.031491	-0.576813	0.0186703	-0.457266	0.072206	-0.634166	0.00713503	-1.58749	4.29252e-09	1.0693	0.000250442	-0.0301296	0.951336	0.131497	0.626942	-0.168347	0.548916
Oxidative phosphorylation	PI00G24490	ATP synthase alpha/beta family protein	0.146599	0.271934	-0.192911	0.238542	-0.167528	0.308306	-0.175137	0.287916	-0.41744	0.00268233	0.1226	0.344062	-0.297244	0.0156234	0.0369324	0.91026	0.00387385	0.988047	-0.234597	0.480767
Oxidative phosphorylation	PI00G24620	Pyrophosphorylase 1	-0.345723	0.0105081	-0.209643	0.222219	-0.38921	0.0108394	-0.403983	0.00779105	-0.424631	0.00393426	-0.37019	0.0212877	0.178572	0.202543	-0.168091	0.351736	-0.0034479	0.989546	-0.0131898	0.984206
Oxidative phosphorylation	PI00G25930	Mitochondrial ATP synthase subunit G protein	-0.281747	0.219795	-0.440747	0.0997477	-0.431383	0.10627	-0.389807	0.152186	-0.612761	0.0125505	-0.303401	0.168037	-0.117281	0.615793	0.0216056	0.972198	0.0528628	0.899671	-0.214751	0.725971
Oxidative phosphorylation	PI00G26480	ATPase, F1 complex, delta/epsilon subunit	-0.634749	1.61413e-06	-0.438069	0.00346802	-0.365588	0.017786	-0.351089	0.0237068	-0.467092	0.00136061	-0.658837	1.18846e-08	0.239335	0.119161	0.0845949	0.825193	0.0258145	0.940998	-0.107873	0.729904
Oxidative phosphorylation	PI00G26870	GRIM-19 protein	0.400204	0.038057	-0.110667	0.71739	0.0409454	0.89847	-0.161224	0.557251	-0.136021	0.601123	0.378376	0.0160576	-0.469489	0.0208985	0.163501	0.609697	-0.192182	0.540785	0.0324823	0.971204
Oxidative phosphorylation	PI00G28680	Cytochrome C1 family	-0.0271831	0.852745	-0.369058	0.00926563	-0.27553	0.0636139	-0.294469	0.0453563	-0.300833	0.0337363	-0.050375	0.751802	-0.299489	0.043903	0.105606	0.675484	-0.00758742	0.974916	0.00141702	0.998385
Oxidative phosphorylation	PI00G29750	ATPase, V1 complex, subunit B protein	-1.43139	4.68048e-10	-0.887568	0.000516564	-0.644515	0.0166286	-0.731952	0.00557676	-0.933218	0.000209285	-1.45815	9.78463e-16	0.587571	0.000218703	0.254559	0.245469	-0.0755911	0.840142	-0.193895	0.797728
Oxidative phosphorylation	PI00G30920	ATPase, V1 complex, subunit B protein	0.16606	0.838762	-0.142466	0.918069	-1.17699	0.200633	-1.50028	0.0923589	-1.24582	0.148409	0.14376	0.900145	-0.26483	0.815203	-1.02314	0.355456	-0.311173	0.865757	0.261432	0.960148
Oxidative phosphorylation	PI00G31130	ATPase, V1 complex, subunit B protein	-0.192223	0.82837	0.532575	0.641827	0.515189	0.635019	-0.469968	0.687947	-0.815252	0.40201	-0.215088	0.855604	0.772388	0.338796	-0.00248151	0.998142	-0.979384	0.226974	-0.338183	0.923916
Oxidative phosphorylation	PI00G32020	Alpha-helical ferredoxin	0.433545	0.000188491	-0.156558	0.315487	-0.10624	0.513571	-0.245569	0.0805782	-0.230633	0.0916867	0.410487	0.00542213	-0.54779	5.18323e-05	0.0621098	0.826628	-0.128034	0.540874	0.0225492	0.966465
Oxidative phosphorylation	PI00G32890	Cytochrome c oxidase assembly protein CtaG / Cox11 family	1.21584	2.41377e-09	0.234565	0.415523	0.196645	0.492151	0.0230666	0.951416	0.32051	0.200445	1.19212	1.8431e-11	-0.9381	1.8808e-10	-0.0261962	0.957262	-0.163016	0.626942	0.305113	0.606974
Oxidative phosphorylation	PI00G35990	ATPase, V1 complex, subunit B protein	0.620181	0.515478	0.175878	0.918817	-0.170281	0.909943	-0.317442	0.833862	0.981331	0.356412	0.591951	0.650951	-0.404152	0.789678	-0.337249	0.916444	-0.138984	0.962325	1.31212	0.511709
Oxidative phosphorylation	PI00G36000	ATPase, F0 complex, subunit A protein	-0.094724	0.935098	-1.11585	0.459464	-0.199219	0.905778	-0.0928054	0.959452	0.127109	0.936899	-0.125626	0.941757	-0.966541	0.613032	0.923518	0.707396	0.118053	0.965529	0.230089	0.965017
Oxidative phosphorylation	PI00G36010	ATP synthase subunit C family protein	0.317081	0.84843	-0.846564	0.730843	1.03997	0.586449	0.864163	0.670548	0.164773	0.942142	0.302023	0.915188	-1.12712	0.644761	1.89625	0.487987	-0.160355	0.962942	-0.693748	0.904176
Oxidative phosphorylation	PI00G36060	Cytochrome c oxidase, subunit III	-0.126388	0.906423	-0.762541	0.590798	-0.42382	0.769236	-1.49574	0.233829	-0.117227	0.937968	-0.154449	0.915188	-0.5953	0.680535	0.350435	0.888746	-1.05946	0.577841	1.39707	0.684259
Oxidative phosphorylation	PI00G37210	ATP synthase delta-subunit gene	-0.607355	5.86133e-05	-0.714323	1.08591e-05	-0.796464	7.48242e-07	-0.506002	0.00312924	-0.760248	2.29538e-06	-0.632206	6.85868e-05	-0.0640125	0.755335	-0.0696668	0.865635	0.302387	0.138062	-0.245759	0.245911
Oxidative phosphorylation	PI00G38660	Vacuolar ATP synthase subunit E1	-1.61668	5.38491e-11	-0.428232	0.173786	-0.535249	0.0749333	-0.490368	0.108586	-0.613665	0.030925	-1.64814	7.61509e-07	1.23587	0.000468015	-0.0950914	0.69648	0.0558854	0.829809	-0.114815	0.805494
Oxidative phosphorylation	PI00G38940	Delta subunit of Mt ATP synthase	-0.589429	5.71191e-05	-0.581846	0.00029501	-0.360665	0.037191	-0.563604	0.000530034	-0.648694	3.86984e-05	-0.613412	0.000540497	0.0503423	0.825226	0.233249	0.315174	-0.191519	0.39775	-0.0772009	0.803604
Oxidative phosphorylation	PI00G39450	Cytochrome c oxidase-related	-2.46843	2.43243e-15	-0.766008	0.0405032	-0.725502	0.0534742	-0.612922	0.11443	-0.76772	0.033314	-2.50332	1.18709e-09	1.75123	5.24222e-05	0.0523629	0.921288	0.123907	0.716158	-0.146941	0.720631
Oxidative phosphorylation	PI00G43300	Vacuolar ATP synthase subunit C (VATC) / V-ATPase C subunit / vacuolar proton pump C subunit (DET3)	0.448671	0.000225086	-0.154785	0.348726	-0.0417386	0.831559	0.0740508	0.69792	0.0444812	0.811159	0.427777	0.00638686	-0.562837	0.000847773	0.124644	0.645398	0.126978	0.574508	-0.0213699	0.964269
Oxidative phosphorylation	PI00G44290	NADH-ubiquinone oxidoreductase B8 subunit, putative	0.302979	0.200829	-0.230735	0.474152	-0.131414	0.69633	-0.151586	0.661081	-0.283319	0.316368	0.283734	0.203107	-0.493569	0.0382257	0.111404	0.795267	-0.00875701	0.983457	-0.123274	0.884042
Oxidative phosphorylation	PI00G45900	NADH-ubiquinone oxidoreductase 24 kDa subunit, putative	-0.193259	0.289812	-0.199798	0.403411	-0.116949	0.641838	-0.265443	0.229257	-0.182233	0.41217	-0.21676	0.137244	0.0359079	0.85318	0.0939012	0.717263	-0.137925	0.603876	0.0912308	0.912153
Oxidative phosphorylation	PI00G47710	Autoinhibited H(+)-ATPase isoform 10	-1.10582	5.68563e-07	-0.0613785	0.883963	-0.0337391	0.930578	-0.0642048	0.868493	-0.45908	0.0781164	-1.13338	5.15653e-09	1.08882	1.31762e-07	0.0397655	0.919227	-0.0184173	0.962953	-0.387519	0.442898
Oxidative phosphorylation	PI00G48750	Gamma subunit of Mt ATP synthase	-1.10649	4.41435e-06	-0.924793	0.000516564	-0.461636	0.121035	-0.807758	0.00313926	-1.11542	1.63334e-05	-1.13146	1.07221e-10	0.224173	0.27232	0.47386	0.0446838	-0.33551	0.197496	-0.300816	0.662101
Oxidative phosphorylation	PI00G49930	Cytochrome C oxidase 6B	0.157356	0.446422	-0.232112	0.372837	-0.0970138	0.737656	-0.120905	0.68188	-0.131869	0.615902	0.134025	0.45026	-0.346794	0.0976193	0.147279	0.66102	-0.0132109	0.971844	-0.00305491	0.998385
Oxidative phosphorylation	PI00G51920	ATPase, F0/V0 complex, subunit C protein	0.185346	0.181665	-0.271013	0.0943927	-0.196325	0.247885	-0.260766	0.108012	-0.408857	0.00549083	0.166408	0.487228	-0.416332	0.0571404	0.0860555	0.642184	-0.0530428	0.814152	-0.140557	0.63938
Oxidative phosphorylation	PI00G52070	Vacuolar ATP synthase subunit G2	0.768261	0.000419806	0.156098	0.642859	0.045525	0.902863	-0.0172505	0.965599	0.0627557	0.857764	0.745595	2.12695e-06	-0.569932	0.00302274	-0.098119	0.7989	-0.0521766	0.909654	0.0870464	0.932857
Oxidative phosphorylation	PI00G59370	Cytochrome bd ubiquinol oxidase, 14kDa subunit	-0.837817	7.12567e-06	-0.375003	0.10246	-0.307209	0.193493	-0.28193	0.2428	-0.563481	0.00700702	-0.86308	5.00417e-06	0.506295	0.0134683	0.0800824	0.837328	0.0365446	0.912988	-0.273041	0.512863
Oxidative phosphorylation	PI00G59950	LYR family of Fe/S cluster biogenesis protein	0.361047	0.0858652	-0.148953	0.634735	-0.0192647	0.958278	-0.0173973	0.963067	0.0998114	0.737889	0.341228	0.110001	-0.469664	0.0687643	0.142038	0.726898	0.0129727	0.972836	0.125461	0.812934
Oxidative phosphorylation	PI00G59970	ATPase, V0 complex, subunit E	0.191101	0.26161	-0.143296	0.544445	0.0188325	0.946859	-0.15502	0.492756	-0.11569	0.601176	0.170125	0.259661	-0.293343	0.15332	0.173996	0.523207	-0.163557	0.577171	0.0464357	0.960148
Oxidative phosphorylation	PI00G61470	Cytochrome c oxidase 15	0.476214	3.05008e-06	0.2385	0.0512993	0.0596978	0.697429	0.335143	0.00380355	0.363478	0.00118824	0.452189	0.00158592	-0.194668	0.209074	-0.166987	0.31699	0.287451	0.0464123	0.0365067	0.930404
Oxidative phosphorylation	PI00G62480	Pyrophosphorylase 6	-0.263821	0.333514	0.450966	0.153327	1.86515	4.0121e-13	1.16719	1.83635e-05	0.149434	0.677082	-0.286727	0.402776	0.757228	0.00875828	1.42459	7.26358e-10	-0.687518	0.00190465	-1.01027	0.00125165
Oxidative phosphorylation	PI00G63660	NADH-ubiquinone oxidoreductase 20 kDa subunit, mitochondrial	1.52079	7.76612e-25	0.299083	0.105572	0.45607	0.00796807	0.297648	0.107149	0.327834	0.0607928	1.49906	1.22049e-31	-1.18041	1.29973e-16	0.16863	0.368109	-0.147937	0.587192	0.0373949	0.964839
Oxidative phosphorylation	PI00G65700	NADH:ubiquinone oxidoreductase, 17.2kDa subunit	0.319684	0.155788	-0.270381	0.357457	-0.0918364	0.787024	-0.193127	0.533505	-0.177132	0.54316	0.297198	0.149319	-0.547649	0.00577116	0.190866	0.495873	-0.0906114	0.812371	0.0239092	0.981322
Oxidative phosphorylation	PI00G66660	ATP synthase D chain, mitochondrial	-1.0693	9.93702e-14	-0.331265	0.0564798	-0.310078	0.0768163	-0.390872	0.0206704	-0.568604	0.000302858	-1.09512	1.6294e-10	0.781776	6.8796e-05	0.0331688	0.931417	-0.0693691	0.797927	-0.169517	0.637759
Oxidative phosphorylation	PI00G67380	Cox19-like CHCH family protein	-2.43169	3.41334e-10	-0.510785	0.328811	-0.748867	0.11655	-0.564719	0.261576	-0.958647	0.0306785	-2.46773	6.71295e-07	1.96994	0.000264577	-0.225314	0.629357	0.194571	0.655341	-0.386686	0.427714

## Sheet: ath00195
KEGG-pathway	Gene_IDs	Gene_description	LFC 1h - 0h	p_adj 1h - 0h	LFC 4h - 0h	p_adj 4h - 0h	LFC 8h - 0h	p_adj 8h - 0h	LFC 24h - 0h	p_adj 24h - 0h	LFC 120h - 0h	p_adj 120h - 0h	LFC 1h - 0h	p_adj 1h - 0h	LFC 4h - 1h	p_adj 4h - 1h	LFC 8h - 4h	p_adj 8h - 4h	LFC 24h - 8h	p_adj 24h - 8h	LFC 120h - 24h	p_adj 120h - 24h
Photosynthesis	PI00G.404	2Fe-2S ferredoxin-like superfamily protein	-0.569159	0.006055	-0.868805	9.47526e-05	-0.635242	0.00647506	-0.64272	0.00591001	-0.816897	0.00024274	-0.596991	0.0158092	-0.254194	0.373734	0.246109	0.220222	0.00420986	0.986764	-0.165422	0.72573
Photosynthesis	PI00G08950	ATPase, F1 complex, gamma subunit protein	-0.878458	1.17096e-06	-0.650641	0.00130096	-1.04441	4.84803e-08	-0.747469	0.000189661	-1.01772	1.0576e-07	-0.904968	1.79398e-08	0.271846	0.145118	-0.381652	0.0313151	0.309184	0.22017	-0.261846	0.565416
Photosynthesis	PI00G09110	Photosystem I subunit O	-1.22217	7.54344e-05	-0.216587	0.652898	-0.628953	0.0956769	-0.417046	0.306387	-0.666097	0.0641551	-1.25334	0.000291779	1.05304	0.00512606	-0.399947	0.107674	0.223243	0.373756	-0.239291	0.7274
Photosynthesis	PI00G13410	2Fe-2S ferredoxin-like superfamily protein	-1.1248	0.000400502	-0.845697	0.0226711	-2.06236	4.37761e-10	-1.18666	0.000792086	-1.40231	3.95885e-05	-1.15298	6.43305e-05	0.323084	0.142865	-1.20505	9.00395e-07	0.886401	0.0024842	-0.208394	0.810943
Photosynthesis	PI00G16220	ATPase, F0 complex, subunit B/B', bacterial/chloroplast	-0.474723	0.00907633	-0.539028	0.00876473	-0.770778	7.95012e-05	-0.482316	0.0212188	-0.667249	0.00066413	-0.500716	0.0031986	-0.0198755	0.938325	-0.219128	0.336238	0.300326	0.0281581	-0.175581	0.731726
Photosynthesis	PI00G21700	Photosystem II subunit P-1	-1.74523	6.83393e-13	-0.197827	0.59342	-0.695884	0.0143533	-0.337751	0.297155	-1.05298	7.1883e-05	-1.77283	9.2973e-18	1.59203	2.77378e-11	-0.485548	0.115954	0.36975	0.241649	-0.707212	0.00832258
Photosynthesis	PI00G24230	Photosystem I subunit l	-0.0554198	0.717226	0.10237	0.614619	-0.0417064	0.846854	-0.0669829	0.758102	-0.512635	0.000442536	-0.0795727	0.594373	0.200442	0.211607	-0.132069	0.626403	-0.013505	0.968521	-0.437594	0.0151891
Photosynthesis	PI00G33150	Photosystem I subunit G	-0.0245164	0.922212	0.0771697	0.844022	-0.0571925	0.875018	0.0325936	0.933517	-0.225356	0.427319	-0.0464098	0.848812	0.143595	0.575598	-0.121845	0.77618	0.101721	0.781285	-0.248658	0.601555
Photosynthesis	PI00G34790	Photosystem I subunit F	-0.529429	0.0201467	-0.0861155	0.827068	-0.261877	0.381874	-0.270186	0.371144	-0.696768	0.0051757	-0.552449	0.00425184	0.484742	0.00137213	-0.164065	0.641268	0.00377836	0.992059	-0.418797	0.320283
Photosynthesis	PI00G37210	ATP synthase delta-subunit gene	-0.607355	5.86133e-05	-0.714323	1.08591e-05	-0.796464	7.48242e-07	-0.506002	0.00312924	-0.760248	2.29538e-06	-0.632206	6.85868e-05	-0.0640125	0.755335	-0.0696668	0.865635	0.302387	0.138062	-0.245759	0.245911
Photosynthesis	PI00G42860	Ferredoxin 1	-0.510414	0.0135815	-0.485202	0.0450746	-0.926383	2.53759e-05	-0.474023	0.0507559	-0.742615	0.000846293	-0.53581	0.00127413	0.0690067	0.828023	-0.427818	0.146125	0.464562	0.0374232	-0.260161	0.470325
Photosynthesis	PI00G43480	PsbP-like protein 1	-1.89226	0.0001188	-0.35026	0.645905	-0.983376	0.102358	-0.587756	0.375938	-0.915546	0.117012	-1.93632	0.0310744	1.5968	0.0998671	-0.620777	7.58363e-05	0.407024	0.00205138	-0.319725	0.0388676
Photosynthesis	PI00G46140	Photosystem II family protein	-1.86362	3.84766e-12	-0.501361	0.138477	-0.80913	0.00920896	-0.517201	0.123035	-0.656026	0.0347187	-1.89711	1.40277e-07	1.41024	0.000258716	-0.295462	0.213696	0.303687	0.126236	-0.130706	0.639832
Photosynthesis	PI00G49580	Root FNR 1	-0.641814	0.000859795	-0.19464	0.480486	-0.665991	0.00190248	-0.609163	0.00522237	-0.992058	1.07859e-06	-0.670902	0.00438525	0.49255	0.0384778	-0.459354	3.13547e-05	0.068959	0.781559	-0.375166	0.222694
Photosynthesis	PI00G49850	Photosynthetic electron transfer C	0.0124573	0.948634	-0.43572	0.0232019	-0.47922	0.0110158	-0.304279	0.135887	-0.457429	0.0134314	-0.0111999	0.932153	-0.405554	0.0161541	-0.0311752	0.937121	0.18584	0.404717	-0.144919	0.810943
Photosynthesis	PI00G50940	Photosystem I reaction center subunit PSI-N, chloroplast, putative / PSI-N, putative (PSAN)	-1.13537	6.40249e-05	0.00741936	0.988349	-0.270915	0.492559	-0.197287	0.649348	-0.733381	0.0234256	-1.16095	2.22244e-05	1.18525	1.13101e-06	-0.266228	0.577872	0.0848509	0.861959	-0.52844	0.0450247
Photosynthesis	PI00G54860	Chlorophyll A-B binding family protein	2.73029	1.27769e-33	0.891781	0.000433656	0.861106	0.000741503	0.238745	0.456836	-0.159846	0.616951	2.70529	3.02858e-87	-1.79534	5.71984e-42	-0.0191347	0.978531	-0.612302	0.0413601	-0.391179	0.443598
Photosynthesis	PI00G55780	Photosystem I subunit K	-0.26936	0.125643	0.0866562	0.755664	-0.247213	0.25616	-0.178492	0.445918	-0.575116	0.00199857	-0.292671	0.032279	0.398291	0.0111571	-0.322066	0.207679	0.0803465	0.824975	-0.38722	0.157729
Photosynthesis	PI00G56000	Photosystem II subunit R	-0.347374	0.0571768	0.052528	0.873795	-0.317354	0.150748	-0.164268	0.51651	-0.450487	0.0260457	-0.371746	0.0293908	0.442441	0.0187865	-0.357481	0.187003	0.164917	0.571616	-0.278051	0.223408
Photosynthesis	PI00G56620	Photosystem II subunit QA	-2.33409	1.5758e-16	-0.208171	0.637842	-0.794714	0.0169024	-0.417044	0.262652	-1.01753	0.00122769	-2.36597	2.7127e-13	2.17314	2.98318e-10	-0.574029	0.0451124	0.389375	0.194249	-0.591897	0.00667347
Photosynthesis	PI00G57140	2Fe-2S ferredoxin-like superfamily protein	-0.396628	0.260689	0.368093	0.430953	-0.133341	0.802666	0.295097	0.539364	0.0630425	0.906775	-0.431104	0.333067	0.813908	0.0606158	-0.488796	0.0131039	0.439604	0.0379779	-0.22359	0.737023
Photosynthesis	PI00G58990	PS II oxygen-evolving complex 1	-1.42692	8.33994e-12	-0.18716	0.548012	-0.652924	0.00665015	-0.297217	0.282179	-0.786469	0.000649892	-1.45445	4.67346e-11	1.28445	6.89844e-07	-0.4531	0.0964574	0.367397	0.129497	-0.480896	0.00297664
Photosynthesis	PI00G59320	Cytochrome c	-2.86163	5.20348e-13	0.225063	0.717261	-0.296998	0.594421	0.167288	0.792492	0.184285	0.74329	-2.89307	1.08722e-05	3.1299	2.38683e-06	-0.509976	0.0188995	0.476335	0.0220566	0.0242597	0.971204
Photosynthesis	PI00G61350	Photosystem I subunit D-2	-0.410232	0.0340143	-0.115455	0.704647	-0.283528	0.243199	-0.288395	0.236744	-0.68783	0.000888125	-0.434499	0.0154116	0.338052	0.122313	-0.155662	0.644829	0.0068596	0.983714	-0.390447	0.18104
Photosynthesis	PI00G61930	Plastocyanin 1	-1.26405	4.5444e-07	-0.477163	0.127855	-1.04244	0.000155233	-0.719514	0.0135465	-1.26348	2.43857e-06	-1.29433	4.72885e-06	0.83352	0.0117194	-0.552454	0.0500779	0.334549	0.202272	-0.535544	0.000593292
Photosynthesis	PI00G63590	Photosystem I subunit E-2	-0.302288	0.152808	0.135427	0.670915	-0.0505874	0.880412	-0.174368	0.553198	-0.525289	0.0222733	-0.324975	0.128305	0.479231	0.0205914	-0.173806	0.642716	-0.111547	0.767669	-0.342502	0.191968
Photosynthesis	PI00G63890	2Fe-2S ferredoxin-like superfamily protein	0.951441	6.90395e-33	0.244869	0.00852917	-0.0555457	0.641208	-0.0480599	0.707794	-0.0812615	0.445664	0.927349	8.21117e-21	-0.664003	3.79775e-11	-0.288784	0.0181102	0.0188188	0.940998	-0.0251125	0.960832
Photosynthesis	PI00G65130	Photosystem I subunit H2	-0.567567	0.000676796	-0.0560816	0.853436	-0.27732	0.186096	-0.307999	0.137202	-0.59317	0.00115578	-0.592545	0.000167577	0.55495	0.00211563	-0.209344	0.316524	-0.0195083	0.950517	-0.275945	0.486234
Photosynthesis	PI00G65390	Photosystem II reaction center PSB28 protein	-0.461561	0.0104644	-0.627789	0.00154928	-1.00666	8.11032e-08	-0.763559	8.90189e-05	-0.795208	3.08046e-05	-0.489666	0.0476054	-0.121384	0.676279	-0.36651	0.0359669	0.254649	0.0803304	-0.0237107	0.964269
Photosynthesis	PI00G65990	Photosystem II reaction center W	-0.562416	0.000541105	-0.182498	0.421438	-0.510109	0.00557	-0.320479	0.107647	-0.733319	2.47881e-05	-0.586388	0.000371866	0.422064	0.0141033	-0.31554	0.212359	0.201271	0.421061	-0.404645	0.0193962

## Sheet: ath00196
KEGG-pathway	Gene_IDs	Gene_description	LFC 1h - 0h	p_adj 1h - 0h	LFC 4h - 0h	p_adj 4h - 0h	LFC 8h - 0h	p_adj 8h - 0h	LFC 24h - 0h	p_adj 24h - 0h	LFC 120h - 0h	p_adj 120h - 0h	LFC 1h - 0h	p_adj 1h - 0h	LFC 4h - 1h	p_adj 4h - 1h	LFC 8h - 4h	p_adj 8h - 4h	LFC 24h - 8h	p_adj 24h - 8h	LFC 120h - 24h	p_adj 120h - 24h
Photosynthesis - antenna proteins	PI00G16410	Light-harvesting chlorophyll-protein complex I subunit A4	-1.53039	4.47003e-15	0.0833411	0.807493	-0.368552	0.131779	-0.193277	0.486158	-0.746573	0.000534281	-1.55698	4.79107e-13	1.658	6.79241e-12	-0.439639	0.0690543	0.186914	0.501018	-0.54431	0.00159187
Photosynthesis - antenna proteins	PI00G17310	Photosystem II light harvesting complex gene 2.3	-0.411877	0.24944	0.366248	0.443437	-0.0543576	0.925253	-0.0860649	0.886203	-0.455169	0.277529	-0.433682	0.185004	0.817981	0.000478002	-0.409694	0.227541	-0.0198259	0.970833	-0.361487	0.644246
Photosynthesis - antenna proteins	PI00G17500	Light-harvesting chlorophyll B-binding protein 3	-1.74678	0.000541383	0.388098	0.61102	-0.189177	0.815718	-0.221897	0.790723	-0.491258	0.458119	-1.77386	2.58917e-06	2.17729	3.84527e-14	-0.566391	0.18452	-0.0214864	0.983457	-0.262617	0.927969
Photosynthesis - antenna proteins	PI00G25850	Photosystem I light harvesting complex gene 3	-1.0207	2.76454e-07	-0.0549667	0.884482	-0.284949	0.271176	-0.137149	0.652981	-0.636148	0.00416886	-1.04417	8.01111e-08	1.00737	9.38403e-08	-0.218195	0.518265	0.159538	0.608749	-0.491113	0.0278075
Photosynthesis - antenna proteins	PI00G34880	Photosystem II light harvesting complex gene 2.1	-0.139019	0.599754	0.667818	0.0146105	0.320702	0.298386	0.215236	0.525671	-0.159758	0.628105	-0.160013	0.522967	0.846872	3.70737e-06	-0.335948	0.200611	-0.0933666	0.832664	-0.366774	0.445838
Photosynthesis - antenna proteins	PI00G35130	Light-harvesting chlorophyll-protein complex I subunit A4	-1.33271	3.07012e-14	0.423067	0.0453114	-0.0864355	0.752102	0.031405	0.921715	-0.467129	0.0206194	-1.35787	1.68796e-12	1.79901	1.59601e-18	-0.497606	0.0185882	0.129638	0.672868	-0.489467	0.00959632
Photosynthesis - antenna proteins	PI00G35140	Light-harvesting chlorophyll-protein complex I subunit A4	-1.45339	1.10439e-10	0.205038	0.539182	-0.151614	0.650626	-0.0443001	0.915082	-0.702273	0.00560818	-1.4767	1.511e-11	1.70032	5.67031e-16	-0.344601	0.259292	0.119501	0.781285	-0.649446	0.0118181
Photosynthesis - antenna proteins	PI00G35920	Photosystem I light harvesting complex gene 6	0.467091	0.0156253	0.565686	0.0094348	0.247839	0.320715	0.276683	0.262177	-0.104696	0.70075	0.440542	0.0422298	0.143268	0.585162	-0.305745	0.204072	0.0405249	0.906845	-0.372114	0.11115
Photosynthesis - antenna proteins	PI00G39580	Photosystem I light harvesting complex gene 1	-0.769954	0.000142674	0.143103	0.648892	-0.316412	0.220283	-0.176689	0.547203	-0.664404	0.0030183	-0.794642	3.64192e-06	0.956182	2.06946e-05	-0.446947	0.122983	0.151113	0.643098	-0.478345	0.0310756
Photosynthesis - antenna proteins	PI00G39590	Photosystem I light harvesting complex gene 5	-1.05308	3.38604e-10	-0.053269	0.864312	-0.366838	0.0728741	-0.207477	0.362559	-0.631776	0.000633986	-1.08006	1.28775e-08	1.04414	5.46425e-07	-0.301746	0.176148	0.170968	0.505014	-0.41542	0.0222611
Photosynthesis - antenna proteins	PI00G46090	Photosystem I light harvesting complex gene 5	-0.400205	0.00872324	0.174026	0.406415	-0.104206	0.636482	-0.0745717	0.761089	-0.413372	0.0151926	-0.42371	0.00542213	0.616253	0.000475278	-0.266319	0.313111	0.0409179	0.899256	-0.33037	0.0365758
Photosynthesis - antenna proteins	PI00G46600	Light harvesting complex of photosystem II 5	-2.58871	7.59113e-13	-0.202705	0.734624	-0.918188	0.0328089	-0.450324	0.359504	-1.11032	0.00651528	-2.62552	1.95265e-09	2.43622	1.096e-07	-0.702931	0.00745104	0.479877	0.101705	-0.65179	0.0302086
Photosynthesis - antenna proteins	PI00G46720	Chlorophyll A-B binding family protein	0.350859	0.0353945	0.421269	0.0273291	0.217226	0.307053	0.0911079	0.724656	0.416402	0.0242669	0.33119	0.184565	0.110343	0.680472	-0.192156	0.256024	-0.114625	0.568424	0.333049	0.244318
Photosynthesis - antenna proteins	PI00G53050	Light harvesting complex photosystem II	-0.905354	2.10591e-08	-0.102847	0.692294	-0.476985	0.0108832	-0.321913	0.107758	-0.788845	5.62507e-06	-0.928858	1.39033e-10	0.844603	7.81958e-07	-0.36197	0.110787	0.16721	0.54999	-0.458541	0.0429701
Photosynthesis - antenna proteins	PI00G57940	Photosystem II light harvesting complex gene 2.1	-1.1869	0.000153991	0.29174	0.523544	-0.168514	0.7228	-0.134019	0.797564	-0.593613	0.110062	-1.21213	7.40301e-08	1.52119	9.49226e-15	-0.448589	0.151841	0.0464308	0.93561	-0.452007	0.521395
Photosynthesis - antenna proteins	PI00G58380	Chlorophyll A/B binding protein 1	-1.25463	7.6795e-10	0.379012	0.141041	0.0277011	0.938686	-0.100904	0.762816	-0.553166	0.0178706	-1.28061	5.20351e-10	1.67676	2.7216e-21	-0.339737	0.196055	-0.117282	0.755213	-0.44337	0.110909
Photosynthesis - antenna proteins	PI00G64930	Photosystem II light harvesting complex gene 2.1	-1.93297	0.076171	0.618702	0.718044	1.54605	0.256189	1.3268	0.348225	-1.424	0.277079	-1.96066	0.000160145	2.59606	0.00848277	0.944403	0.675759	-0.215725	0.947112	-2.74121	0.113882
Photosynthesis - antenna proteins	PI00G66830	Photosystem I light harvesting complex gene 5	-0.666525	0.000145094	0.0856912	0.771007	-0.314524	0.149376	-0.0759568	0.794626	-0.560162	0.00402948	-0.691391	2.19216e-05	0.795157	9.23223e-06	-0.388015	0.127278	0.250409	0.361877	-0.475927	0.0102034

## Sheet: ath00230
KEGG-pathway	Gene_IDs	Gene_description	LFC 1h - 0h	p_adj 1h - 0h	LFC 4h - 0h	p_adj 4h - 0h	LFC 8h - 0h	p_adj 8h - 0h	LFC 24h - 0h	p_adj 24h - 0h	LFC 120h - 0h	p_adj 120h - 0h	LFC 1h - 0h	p_adj 1h - 0h	LFC 4h - 1h	p_adj 4h - 1h	LFC 8h - 4h	p_adj 8h - 4h	LFC 24h - 8h	p_adj 24h - 8h	LFC 120h - 24h	p_adj 120h - 24h
Purine metabolism	PI00G.1140	P-loop containing nucleoside triphosphate hydrolases superfamily protein	0.668437	6.35795e-31	0.237889	0.000223781	0.0855569	0.260763	0.00224882	0.982772	0.0153285	0.872261	0.645323	1.43707e-15	-0.388445	7.59511e-07	-0.140664	0.291553	-0.0715225	0.680212	0.0212494	0.963009
Purine metabolism	PI00G02000	Ureidoglycine aminohydrolase	-2.18613	4.9959e-13	0.459147	0.243766	0.103461	0.831778	0.255038	0.563508	0.147786	0.738942	-2.21883	5.45996e-07	2.69287	1.38114e-09	-0.343495	0.0511848	0.162721	0.495486	-0.0992958	0.850177
Purine metabolism	PI00G03000	Uricase / urate oxidase / nodulin 35, putative	-4.50604	3.53989e-08	-1.10943	0.311292	-1.21088	0.249837	-0.516206	0.685635	-1.36993	0.164004	-4.55473	0.000862371	3.45419	0.00111999	-0.0890457	0.819735	0.706448	4.81296e-05	-0.845342	0.000617999
Purine metabolism	PI00G05230	Calcineurin-like metallo-phosphoesterase superfamily protein	-2.07163	2.78773e-24	-0.874369	0.00010275	-0.9323	3.15775e-05	-0.14795	0.638563	-0.421826	0.0829215	-2.09894	6.60285e-27	1.24167	2.38031e-08	-0.0449322	0.924904	0.794822	1.52549e-05	-0.266665	0.578949
Purine metabolism	PI00G05560	Pyruvate kinase family protein	-1.91396	6.88783e-14	-0.917373	0.0014534	-1.09493	0.000101592	-0.644661	0.0348426	-1.07147	0.000127553	-1.94609	1.43142e-09	1.04398	0.00256129	-0.165753	0.383252	0.46366	0.0383585	-0.418408	0.235743
Purine metabolism	PI00G06000	FRAGILE HISTIDINE TRIAD	-2.74373	3.38604e-47	-0.0123788	0.97225	-0.0260508	0.93369	0.211428	0.380661	0.0846669	0.747346	-2.76706	2.44046e-20	2.77144	5.50024e-19	-0.00238384	0.99392	0.249013	0.291426	-0.119041	0.75242
Purine metabolism	PI00G06920	GLN phosphoribosyl pyrophosphate amidotransferase 1	-2.64362	3.80241e-30	-0.458953	0.109681	-0.697568	0.00899442	-0.0710126	0.861223	-0.23144	0.448294	-2.6701	3.74145e-57	2.22888	1.70514e-35	-0.226932	0.144677	0.640211	0.0121318	-0.15233	0.874948
Purine metabolism	PI00G09090	Ureidoglycolate amidohydrolase	0.0344655	0.830262	0.208229	0.243159	0.0928991	0.64318	0.023758	0.922115	0.196839	0.241715	0.00808243	0.969012	0.217673	0.298779	-0.104139	0.572835	-0.0580952	0.797927	0.18053	0.508749
Purine metabolism	PI00G11580	Nucleoside diphosphate kinase family protein	-1.9941	5.77334e-12	-0.729199	0.0349139	-0.987359	0.00263003	-0.503133	0.171579	-0.71798	0.0318959	-2.02535	9.67586e-11	1.31168	0.00028511	-0.245478	0.456475	0.495303	0.019889	-0.206029	0.767696
Purine metabolism	PI00G12010	Phosphoribosylformylglycinamidine cyclo-ligase, chloroplast / phosphoribosyl-aminoimidazole synthetase / AIR synthase (PUR5)	-1.21344	7.68478e-15	-0.522836	0.0031391	-0.780561	3.42135e-06	-0.0845126	0.735861	-0.287377	0.123553	-1.23418	1.31026e-18	0.73182	0.000711088	-0.245048	0.31807	0.708923	0.000369581	-0.193997	0.651299
Purine metabolism	PI00G16600	Aldolase-type TIM barrel family protein	0.0595988	0.70328	-0.28758	0.0861081	-0.423147	0.00683558	0.062782	0.781479	-0.0732925	0.710982	0.039622	0.847401	-0.30683	0.0809409	-0.123565	0.619611	0.498064	0.00240253	-0.128198	0.742865
Purine metabolism	PI00G17840	Allantoinase	0.608989	2.60737e-06	0.235319	0.14937	0.0634675	0.75207	0.0500968	0.821437	0.252545	0.100381	0.588918	0.00254469	-0.333531	0.0977277	-0.160302	0.361078	-0.00239526	0.991601	0.209897	0.468258
Purine metabolism	PI00G17890	Adenylate kinase 1	-2.99185	2.04188e-08	-0.324288	0.706857	-0.665669	0.348214	-0.664103	0.355549	-0.846998	0.193297	-3.03651	0.00234644	2.72231	0.000391793	-0.329417	0.0958821	0.0141569	0.968521	-0.175998	0.77515
Purine metabolism	PI00G19950	Ribonucleotide reductase 2A	-2.69513	1.13722e-09	-1.41901	0.00360159	0.524821	0.354401	-1.56479	0.00120319	-1.77655	0.000149523	-2.72317	1.04952e-11	1.31851	0.0147971	1.95316	1.63306e-09	-2.07799	2.64169e-13	-0.206068	0.920189
Purine metabolism	PI00G22190	Calcineurin-like metallo-phosphoesterase superfamily protein	-2.94339	4.017e-17	0.105689	0.869948	-0.361037	0.450555	-0.131931	0.824282	-0.0114549	0.983236	-2.97797	1.07752e-08	3.09713	8.3295e-09	-0.454576	0.00373085	0.24103	0.16133	0.127907	0.76541
Purine metabolism	PI00G23190	Apyrase 1	1.04206	7.71367e-20	0.608442	7.80226e-07	0.606181	9.08106e-07	0.243525	0.0837311	0.118427	0.43494	1.02136	2.07086e-11	-0.392947	0.0128933	0.00926219	0.977924	-0.351314	0.00371123	-0.117098	0.788324
Purine metabolism	PI00G26350	Allantoinase	1.38379	2.25782e-25	0.607421	3.21065e-05	0.267027	0.10858	0.557465	0.000185137	0.921293	5.0369e-11	1.36392	3.13821e-16	-0.73616	2.60539e-05	-0.329055	0.0876053	0.302358	0.0922597	0.371591	0.0551998
Purine metabolism	PI00G26740	Ca2+-activated RelA/spot homolog	2.03246	2.75154e-24	0.9743	7.71836e-06	1.02396	2.37333e-06	0.857945	0.000122444	0.542168	0.0188376	2.00724	6.48021e-28	-1.01463	7.20518e-08	0.0611602	0.895961	-0.155761	0.663027	-0.307823	0.462637
Purine metabolism	PI00G28780	Calcineurin-like metallo-phosphoesterase superfamily protein	0.765073	0.00320227	-0.207773	0.592387	-0.292243	0.399942	-0.276939	0.436431	0.00172729	0.997132	0.735479	0.0114138	-0.926422	0.00328772	-0.0722224	0.886241	0.0266229	0.957547	0.286721	0.572025
Purine metabolism	PI00G30840	Adenylate kinase family protein	0.385939	0.00113046	-0.0602269	0.757162	-0.642477	3.4361e-07	-0.194966	0.193897	-0.191037	0.181173	0.361926	0.0253211	-0.403819	0.0101377	-0.570128	6.48078e-05	0.459547	0.00136535	0.0125104	0.981557
Purine metabolism	PI00G31540	P-loop containing nucleoside triphosphate hydrolases superfamily protein	-0.787066	0.207381	-1.59812	0.0288846	-0.776688	0.294794	0.445284	0.556536	-0.213988	0.791869	-0.817344	0.474728	-0.756246	0.608543	0.831669	0.602678	1.23311	0.175722	-0.651129	0.704567
Purine metabolism	PI00G33810	Purin 7	-1.84724	6.43917e-16	0.0276585	0.955065	-0.353377	0.222265	0.36142	0.210772	0.092438	0.78659	-1.87453	1.63436e-15	1.91887	1.09078e-10	-0.368252	0.16737	0.728363	0.0032897	-0.260228	0.636454
Purine metabolism	PI00G43210	Pseudouridine synthase/archaeosine transglycosylase-like family protein	-2.94376	8.23478e-10	-0.419512	0.55853	-0.127265	0.874588	-0.427882	0.540464	-0.860059	0.136285	-2.98766	0.00219363	2.57858	0.00971549	0.303992	0.0233539	-0.289538	0.0335995	-0.424423	0.00524652
Purine metabolism	PI00G44150	Guanylate kinase 1	0.681391	0.000229374	-0.222098	0.383894	-0.402019	0.0723052	-0.494296	0.0222687	-0.457173	0.030901	0.660349	0.000292452	-0.861896	7.14166e-08	-0.168013	0.462753	-0.0813123	0.806254	0.045378	0.964269
Purine metabolism	PI00G45260	Nucleoside diphosphate kinase 2	-3.8498	4.41889e-06	-1.16478	0.297956	-2.24512	0.02193	-0.999085	0.378931	-1.51149	0.131849	-3.90002	0.00434891	2.74371	0.0532215	-1.06712	1.07564e-06	1.25919	7.31282e-12	-0.503311	0.0927078
Purine metabolism	PI00G46060	Pyruvate kinase family protein	-1.65702	9.40675e-09	-0.487024	0.189424	-0.450738	0.224549	-0.246411	0.561477	-0.549153	0.110806	-1.69098	1.40932e-05	1.21879	0.00286999	0.0481451	0.87921	0.217252	0.344157	-0.294275	0.35032
Purine metabolism	PI00G52380	Formyl transferase	-0.627302	0.000925325	0.239411	0.339831	0.01673	0.960628	1.00517	3.86708e-07	0.864824	1.16306e-05	-0.651812	0.01047	0.909602	0.000182355	-0.211002	0.24673	1.00171	1.1216e-05	-0.130914	0.836077
Purine metabolism	PI00G53400	RELA/SPOT homolog 1	0.782761	1.9994e-46	-0.0433532	0.610941	0.162046	0.0120747	-0.0740448	0.318631	0.00483296	0.959774	0.760042	5.41582e-21	-0.784134	5.39878e-19	0.217023	0.071151	-0.224702	0.0977775	0.0865716	0.76588
Purine metabolism	PI00G53410	RELA/SPOT homolog 3	0.395528	6.27994e-06	-0.0392376	0.795261	-0.104829	0.371859	-0.0198341	0.89972	0.228178	0.0221889	0.373832	0.0026677	-0.393481	0.00345811	-0.0543848	0.826628	0.0959385	0.624865	0.255908	0.226151
Purine metabolism	PI00G53470	Adenosine-5'-phosphosulfate (APS) kinase 3	-1.49633	1.21691e-08	-0.619135	0.0494812	-0.807367	0.00741906	-0.732199	0.0169693	-0.787744	0.00766923	-1.52912	2.64049e-05	0.924613	0.0185858	-0.17675	0.344393	0.0870595	0.695792	-0.0479857	0.945543
Purine metabolism	PI00G53540	GLN phosphoribosyl pyrophosphate amidotransferase 1	-0.796533	0.154955	0.691024	0.294548	0.948802	0.118414	0.877454	0.154611	-0.869682	0.163747	-0.816732	0.328343	1.52537	0.0501505	0.268706	0.789145	-0.0617831	0.954625	-1.74224	0.0370712
Purine metabolism	PI00G53990	Glycinamide ribonucleotide (GAR) synthetase	-1.84872	1.89469e-12	-0.495861	0.131288	0.767198	0.0114231	0.14336	0.733547	-0.426756	0.181926	-1.88007	2.89831e-07	1.39931	0.000347725	1.2752	1.51614e-15	-0.611806	0.000779681	-0.561538	0.00338395
Purine metabolism	PI00G55440	Nucleoside diphosphate kinase family protein	-2.07376	1.84131e-21	-0.463499	0.0805747	-0.730134	0.00291182	-0.503298	0.0531954	-0.579689	0.0191703	-2.10213	8.72101e-14	1.65457	4.29099e-11	-0.254977	0.266717	0.239149	0.368126	-0.0682845	0.924914
Purine metabolism	PI00G55880	Pyruvate kinase family protein	-0.140575	0.510682	-0.397437	0.0942785	-0.512926	0.0232203	-0.237456	0.361887	-0.336886	0.146486	-0.163696	0.284804	-0.215197	0.0691023	-0.103995	0.621581	0.288485	0.321386	-0.0910236	0.924292
Purine metabolism	PI00G58330	Adenylate kinase family protein	-2.7314	1.48935e-05	-0.816293	0.339641	-1.60341	0.0309145	-0.697697	0.421352	-1.2994	0.0794852	-2.77735	0.0092238	1.97127	0.067932	-0.774193	0.00022406	0.917932	1.29825e-09	-0.593266	0.00159742
Purine metabolism	PI00G59060	P-loop containing nucleoside triphosphate hydrolases superfamily protein	-2.2189	3.50371e-11	0.00513094	0.993595	-0.220756	0.653084	-0.219048	0.6703	-0.383605	0.367613	-2.25266	1.2892e-05	2.27173	1.91678e-05	-0.213975	0.244954	0.0136936	0.965681	-0.156638	0.615382
Purine metabolism	PI00G59460	Survival protein SurE-like phosphatase/nucleotidase	0.714073	2.85266e-07	0.350602	0.0337713	-0.130853	0.509861	0.198398	0.277512	0.0494842	0.818953	0.691246	0.000285942	-0.321885	0.0620502	-0.470223	0.0170209	0.341484	0.144742	-0.141162	0.805494
Purine metabolism	PI00G59680	Allantoate amidohydrolase	0.892216	1.21608e-07	0.742091	5.35025e-05	0.935551	1.88195e-07	1.1295	2.61851e-10	1.10431	3.87517e-10	0.872755	0.000232403	-0.110429	0.682876	0.205666	0.332688	0.205605	0.241822	-0.0177114	0.977303
Purine metabolism	PI00G62280	Ribonucleotide reductase 2A	0.458856	0.0170312	-0.409874	0.0738738	-0.438321	0.0519061	-0.479067	0.0316225	-0.604162	0.00401569	0.430829	0.0594532	-0.823614	0.000410596	-0.0168201	0.977646	-0.0292865	0.937269	-0.117345	0.778993
Purine metabolism	PI00G62730	Adenine phosphoribosyl transferase 3	-2.78561	1.01582e-23	-0.318231	0.410941	-0.456199	0.193123	-0.3337	0.372315	-1.00379	0.000962636	-2.81756	1.07806e-12	2.51376	2.25751e-09	-0.126047	0.70307	0.133707	0.624716	-0.662196	2.36796e-05
Purine metabolism	PI00G62860	Inosine triphosphate pyrophosphatase family protein	-1.96795	5.55002e-10	0.325498	0.473899	0.345517	0.422089	0.294712	0.514243	0.294682	0.48288	-2.00118	1.8065e-05	2.34136	8.52391e-07	0.0312566	0.938057	-0.0387035	0.897352	0.00774776	0.991725
Purine metabolism	PI00G65670	RELA/SPOT homolog 3	1.2976	7.08816e-21	0.674158	7.7169e-06	1.20941	3.51338e-17	0.824029	3.70587e-08	0.464289	0.00284617	1.27727	3.87989e-16	-0.583242	0.0011477	0.546103	0.000705341	-0.374415	0.0229503	-0.352235	0.150908
Purine metabolism	PI00G68210	Hypoxanthine-guanine phosphoribosyltransferase	0.227099	0.448999	-0.446105	0.208224	-0.339075	0.354027	0.441583	0.208116	0.101733	0.808753	0.211972	0.597564	-0.635486	0.0981915	0.119303	0.67642	0.79473	0.00354523	-0.330639	0.548916
Purine metabolism	PI00G68810	Adenosine kinase 1	-0.131013	0.225704	-0.403946	0.000328248	-0.557867	2.85139e-07	-0.409275	0.000296435	-0.572753	1.10286e-07	-0.154341	0.230996	-0.230592	0.11866	-0.142034	0.492543	0.159817	0.384923	-0.15583	0.54383

[truncated: 29 more sheets: ath00240, ath00250, ath00260, ath00270, ath00500, ath00620, ath00630, ath00710, ath00780, ath00860, ath00906, ath00970, ath01110, ath01200, ath01212, ath01230, ath01240, ath03008, ath03010, ath03018 …]
